# Supplementary material for: [(Z)-N-Isopropyl-O-methyl­thio­carbamato-κS](tri-p-tolyl­phosphine-κP)gold(I)
Source: Acta Crystallogr Sect E Struct Rep Online. 2009 Nov 11;65(Pt 12):m1557. doi: 10.1107/S1600536809046893 (PMC2972070; doi:10.1107/S1600536809046893)
Supplement: Supplementary file 2 [file e-65-m1557-Isup2.hkl]

#
# h,k,l, Fc-squared, Fo-squared, sigma(Fo-squared) and status flag
#
data_I
_shelx_title '  Template texray.inf'
_shelx_refln_list_code          4
_shelx_F_calc_maximum      377.40
_exptl_crystal_F_000      1248.00
_reflns_d_resolution_high  0.7696
 
loop_
 _symmetry_equiv_pos_as_xyz
 'x, y, z'
 '-x, -y, -z'
 
_cell_length_a     9.6445
_cell_length_b    12.7202
_cell_length_c    22.9950
_cell_angle_alpha 103.731
_cell_angle_beta   96.950
_cell_angle_gamma  98.443
 
_shelx_F_squared_multiplier     1.000
 
loop_
 _refln_index_h
 _refln_index_k
 _refln_index_l
 _refln_F_squared_calc
 _refln_F_squared_meas
 _refln_F_squared_sigma
 _refln_observed_status
   1   0   0    76932.09    78972.37   1200.65 o
   2   0   0     6104.03     6393.07    122.99 o
   3   0   0      504.77      593.33     38.24 o
   4   0   0     5469.72     5263.80    127.97 o
   5   0   0      185.17      212.85     38.29 o
   6   0   0     5295.30     5284.99    148.77 o
   7   0   0    11063.82    10847.24    294.42 o
   8   0   0     1993.06     2005.59    161.74 o
   9   0   0       39.72       55.56     62.50 o
  10   0   0       81.85       22.55    108.57 o
  11   0   0     2347.89     2478.48    288.83 o
  12   0   0      780.02      828.55    201.46 o
 -12   1   0      378.30      298.09    152.03 o
 -11   1   0     4519.94     4972.03    367.38 o
 -10   1   0      951.53      910.98    191.90 o
  -9   1   0      247.66      265.56     60.33 o
  -8   1   0       34.64       33.47     43.00 o
  -7   1   0    12829.23    12577.40    326.09 o
  -6   1   0    10975.62    10863.22    281.96 o
  -5   1   0       73.86       96.64     30.45 o
  -4   1   0     9896.87    10141.29    200.54 o
  -3   1   0    11692.92    12980.52    286.96 o
  -2   1   0      994.59     1043.46     55.86 o
  -1   1   0    14317.68    15266.50    296.38 o
   0   1   0   142429.09   149314.98   4142.29 o
   1   1   0    40082.69    45364.44    701.38 o
   2   1   0      204.33      197.68     39.45 o
   3   1   0     9633.72     9866.49    229.26 o
   4   1   0     1181.54     1274.10     62.53 o
   5   1   0     5074.00     5374.73    143.86 o
   6   1   0      707.24      651.69     61.72 o
   7   1   0    10389.55     9816.28   1015.67 o
   8   1   0     3781.62     3785.09    164.32 o
   9   1   0      508.52      452.50     73.88 o
  10   1   0        2.36       69.89    120.07 o
  11   1   0      261.82      285.69    148.30 o
  12   1   0      592.42      806.30    203.40 o
 -12   2   0       61.01       83.93    136.35 o
 -11   2   0     3492.31     3659.32    327.81 o
 -10   2   0     4981.51     4742.65    334.53 o
  -9   2   0      442.78      412.93    142.17 o
  -8   2   0      230.15      243.03     77.21 o
  -7   2   0     4247.48     4108.40    248.88 o
  -6   2   0    14763.45    14870.81    357.33 o
  -5   2   0      676.47      747.68    189.29 o
  -4   2   0    18757.62    20863.75    785.31 o
  -3   2   0    21880.69    23254.15    468.60 o
  -2   2   0      209.42      334.58     42.79 o
  -1   2   0     1934.51     1933.68     82.44 o
   0   2   0    16470.79    17819.33    490.23 o
   1   2   0    34621.02    38412.13    535.49 o
   2   2   0     8289.31     8457.72    168.25 o
   3   2   0     5220.75     5021.33    123.68 o
   4   2   0     3157.88     2687.49     93.13 o
   5   2   0      629.84      696.33     58.91 o
   6   2   0      120.19      143.75     40.64 o
   7   2   0     2303.05     2304.42    153.74 o
   8   2   0     6954.04     6501.38    225.32 o
   9   2   0     2802.48     2729.53    150.35 o
  10   2   0        0.20      -73.18    112.90 o
  11   2   0       49.51      113.05    134.86 o
 -12   3   0       17.31      126.94    130.23 o
 -11   3   0      785.47     1024.48    208.03 o
 -10   3   0     6965.55     6668.11    394.41 o
  -9   3   0     4773.11     4867.49    327.66 o
  -8   3   0       14.78      -16.96     41.49 o
  -7   3   0       27.96       83.63     43.08 o
  -6   3   0     6164.23     6290.48    193.66 o
  -5   3   0    12886.34    13725.41    325.14 o
  -4   3   0     9729.93    10103.59    338.86 o
  -3   3   0    38785.91    39791.73    776.13 o
  -2   3   0     2664.14     2405.15    111.26 o
  -1   3   0      756.69      880.52     67.20 o
   0   3   0     2403.02     2237.00    114.37 o
   1   3   0    49949.07    53569.14    845.80 o
   2   3   0    34747.72    36375.10    597.95 o
   3   3   0      643.37      762.28     54.22 o
   4   3   0    10429.95     9935.64    217.62 o
   5   3   0     4264.78     3939.30    126.91 o
   6   3   0      215.72      282.99     53.96 o
   7   3   0      362.77      336.35     57.58 o
   8   3   0     4465.05     4049.93    526.21 o
   9   3   0     5532.81     5442.92    218.05 o
  10   3   0      143.10      108.72    129.48 o
  11   3   0      672.68      964.15    207.88 o
 -12   4   0      106.84      159.94    138.89 o
 -11   4   0       21.38      172.04    132.32 o
 -10   4   0     4492.70     4520.72    326.61 o
  -9   4   0     6593.62     6976.80    387.54 o
  -8   4   0      356.12      414.95     71.61 o
  -7   4   0     2583.84     2759.27    202.81 o
  -6   4   0       48.15       15.85     36.09 o
  -5   4   0    12939.91    13150.26    317.76 o
  -4   4   0     1290.80     1361.50     78.75 o
  -3   4   0    36300.17    36225.82    957.73 o
  -2   4   0    49953.32    50458.53   1301.51 o
  -1   4   0     8360.25     8433.02    280.39 o
   0   4   0     6800.10     7189.65    175.06 o
   1   4   0    10125.59    10048.13    202.25 o
   2   4   0    32268.87    33709.98    568.36 o
   3   4   0      474.85      359.38     45.98 o
   4   4   0     5717.44     5642.82    156.57 o
   5   4   0     4006.74     3737.57    128.37 o
   6   4   0      109.18       77.85     51.66 o
   7   4   0      342.08      300.42     61.09 o
   8   4   0     2000.27     1883.95    173.68 o
   9   4   0     5258.17     5423.72    218.23 o
  10   4   0      801.64      935.48    204.00 o
  11   4   0      177.86      391.42    157.56 o
 -12   5   0        1.76       97.82    125.75 o
 -11   5   0        3.60      -74.22     99.01 o
 -10   5   0     3169.93     3270.58    283.00 o
  -9   5   0    12210.86    12149.54    548.38 o
  -8   5   0     3937.91     4255.44    175.96 o
  -7   5   0     2772.17     2640.73    134.48 o
  -6   5   0     1870.54     1982.11    108.33 o
  -5   5   0      586.28      591.70     64.28 o
  -4   5   0     5483.35     5845.40    180.67 o
  -3   5   0    20990.34    21234.00    610.21 o
  -2   5   0    38457.66    38149.49   1021.95 o
  -1   5   0    16705.23    17200.51    367.08 o
   0   5   0      617.49      682.61     50.16 o
   1   5   0     3103.30     3104.27    101.61 o
   2   5   0     8727.19     8691.47    238.33 o
   3   5   0     7816.30     7969.28    194.20 o
   4   5   0      766.92      750.70     67.64 o
   5   5   0     8565.13     8345.56    216.38 o
   6   5   0     3770.65     3592.15    138.38 o
   7   5   0     1771.37     1825.06    111.11 o
   8   5   0     2019.36     1888.92    160.02 o
   9   5   0     2311.68     2371.27    156.35 o
  10   5   0     1242.37     1304.05    233.27 o
 -12   6   0      319.10      218.34    138.89 o
 -11   6   0        6.73      -89.61    100.21 o
 -10   6   0      646.25      670.84    163.53 o
  -9   6   0     5978.89     5750.85    351.85 o
  -8   6   0     7414.83     7527.50    247.43 o
  -7   6   0        0.44       21.20     45.67 o
  -6   6   0     4694.42     4637.11    187.13 o
  -5   6   0     1910.72     1803.12    216.84 o
  -4   6   0      187.12      105.14     50.33 o
  -3   6   0     1351.85     1516.27    117.08 o
  -2   6   0    13811.75    13108.62    428.61 o
  -1   6   0    21181.37    22403.96    460.60 o
   0   6   0     3331.48     3288.29    115.27 o
   1   6   0     4268.67     4584.32    154.18 o
   2   6   0     1913.08     1927.67     90.71 o
   3   6   0     5587.95     5612.22    162.16 o
   4   6   0       82.92       89.79     42.47 o
   5   6   0     8851.37     8185.47    221.09 o
   6   6   0    13365.95    12595.12    300.41 o
   7   6   0     3190.03     2852.33    207.81 o
   8   6   0      147.30       45.48     51.99 o
   9   6   0      154.29       89.85     63.43 o
  10   6   0      541.70      591.69    180.70 o
 -11   7   0      278.79      383.66    150.39 o
 -10   7   0       11.55      -20.61    103.34 o
  -9   7   0      692.53      472.07    146.50 o
  -8   7   0     5898.78     5778.42    466.92 o
  -7   7   0     1836.15     1683.94    119.16 o
  -6   7   0     3686.28     3579.09    158.36 o
  -5   7   0    15310.41    14966.12    384.25 o
  -4   7   0      349.91      323.03     72.13 o
  -3   7   0       57.75       43.46     51.97 o
  -2   7   0     7198.23     7249.35    294.80 o
  -1   7   0    19612.64    19825.03    423.92 o
   0   7   0     8765.90     9075.95    238.06 o
   1   7   0      290.09      302.87     49.43 o
   2   7   0     2532.98     2538.79    112.18 o
   3   7   0      182.73      135.75     45.21 o
   4   7   0     1266.37     1273.18    126.45 o
   5   7   0     2767.29     2642.31    128.72 o
   6   7   0    13558.26    13208.77    318.07 o
   7   7   0     2731.89     2562.13    160.21 o
   8   7   0        4.04       24.44     54.90 o
   9   7   0       22.54       53.64     60.12 o
  10   7   0      261.13       44.06    140.83 o
 -11   8   0     1624.11     1586.90    239.25 o
 -10   8   0       21.41       61.08     99.46 o
  -9   8   0       82.81       68.55    112.75 o
  -8   8   0     1962.54     1854.20    129.18 o
  -7   8   0     4052.98     3893.95    173.15 o
  -6   8   0     1392.87     1379.97    113.41 o
  -5   8   0    25681.22    24360.17    738.64 o
  -4   8   0     8823.95     8757.55    348.26 o
  -3   8   0      119.05      138.14     63.17 o
  -2   8   0     1415.78     1602.14    144.86 o
  -1   8   0    20037.29    22239.48    479.51 o
   0   8   0    16543.67    16995.84    468.19 o
   1   8   0       62.93      129.07     47.61 o
   2   8   0     6719.88     6197.72    263.90 o
   3   8   0     1209.73     1027.79    118.09 o
   4   8   0      414.71      425.85     58.49 o
   5   8   0      467.20      563.48     92.51 o
   6   8   0     4104.07     3859.55    195.71 o
   7   8   0     1936.63     1916.97    151.04 o
   8   8   0      191.62      128.45     71.44 o
   9   8   0       10.52       58.57    125.07 o
 -11   9   0     1494.56     1680.69    250.45 o
 -10   9   0       67.93      -30.02    106.78 o
  -9   9   0      274.73      339.01    133.21 o
  -8   9   0        3.46       63.58     55.56 o
  -7   9   0     2001.31     2139.73    217.37 o
  -6   9   0       55.67       34.31     56.20 o
  -5   9   0    10755.44     8334.46    346.77 o
  -4   9   0    14512.86    12905.96    466.69 o
  -3   9   0     2393.89     2053.90    171.15 o
  -2   9   0      428.90      566.01    110.66 o
  -1   9   0     4433.07     3902.30    236.86 o
   0   9   0     7814.81     7566.23    224.94 o
   1   9   0     1112.63     1283.49    101.03 o
   2   9   0     2379.32     2251.56    120.68 o
   3   9   0     4641.94     4607.19    170.90 o
   4   9   0      291.42      312.37     94.70 o
   5   9   0       14.37      -14.08    112.68 o
   6   9   0      941.02      746.07    114.71 o
   7   9   0     2904.57     2745.28    144.85 o
   8   9   0      745.38      570.77    108.10 o
 -10  10   0      579.41      658.15    176.52 o
  -9  10   0       67.77       92.59    112.60 o
  -8  10   0      824.51      761.40    106.56 o
  -7  10   0      153.80      231.98     77.28 o
  -6  10   0     1340.98     1338.73    122.90 o
  -5  10   0      665.93      697.43    121.12 o
  -4  10   0    10937.16    10086.39    410.84 o
  -3  10   0     6406.09     5848.67    303.76 o
  -2  10   0      665.86      509.11    115.59 o
  -1  10   0      900.06      804.65    135.00 o
   0  10   0     2919.33     2616.62    216.25 o
   1  10   0     3283.08     3173.21    243.58 o
   2  10   0       19.69      100.46     55.78 o
   3  10   0     5453.41     5190.72    237.46 o
   4  10   0     4098.38     4817.02    395.31 o
   5  10   0      133.61      216.82     85.37 o
   6  10   0       65.49      -26.84     91.92 o
   7  10   0     1087.85     1084.68    131.87 o
   8  10   0      485.96      522.48    116.71 o
 -10  11   0     1328.87     1136.34    222.82 o
  -9  11   0        8.50      159.65    134.71 o
  -8  11   0     1540.58     1550.19    138.48 o
  -7  11   0      523.53      568.87     98.89 o
  -6  11   0     1078.88      985.77    115.32 o
  -5  11   0      243.73      217.74     93.04 o
  -4  11   0     7518.70     7527.87    354.99 o
  -3  11   0     9518.06     9911.81    428.46 o
  -2  11   0      977.08      955.64    152.93 o
  -1  11   0       39.60       32.41     80.05 o
   0  11   0      179.32       77.96     84.23 o
   1  11   0     1274.91     1242.52    171.29 o
   2  11   0       17.63      -22.25     81.39 o
   3  11   0     3662.15     3460.74    212.31 o
   4  11   0     5475.53     5229.27    255.92 o
   5  11   0      203.63      240.88     87.12 o
   6  11   0      119.93      248.33     91.59 o
   7  11   0       58.90      153.48     76.94 o
  -9  12   0      214.10      194.29    139.19 o
  -8  12   0      969.02     1035.10    349.68 o
  -7  12   0     2044.07     1680.55    151.21 o
  -6  12   0        9.91       65.11     77.51 o
  -5  12   0      472.11      501.19    120.07 o
  -4  12   0     1631.14     1487.59    179.96 o
  -3  12   0     8470.90     8018.31    395.31 o
  -2  12   0     3416.57     3746.24    277.18 o
  -1  12   0       24.55       50.48     86.17 o
   0  12   0       78.35       41.37     89.90 o
   1  12   0      156.74      184.29    112.16 o
   2  12   0        4.08      236.71    115.29 o
   3  12   0     1049.86     1095.27    185.18 o
   4  12   0     3001.12     2873.12    206.55 o
   5  12   0      735.60      751.23    127.11 o
   6  12   0        5.99      -95.10     76.01 o
  -9  13   0      251.67      258.81    154.42 o
  -8  13   0      147.72      326.17     92.06 o
  -7  13   0     1583.03     1812.66    196.24 o
  -6  13   0      637.20      659.79    136.65 o
  -5  13   0       11.38       75.72     80.05 o
  -4  13   0      163.42      153.52    102.30 o
  -3  13   0     3072.05     3189.19    265.23 o
  -2  13   0     3242.60     3661.56    283.15 o
  -1  13   0       75.56      156.81    113.20 o
   0  13   0      205.33      271.95    115.89 o
   1  13   0      123.54      105.29    102.75 o
   2  13   0       12.44      103.79    112.75 o
   3  13   0      102.24       96.77     98.71 o
   4  13   0     1120.37      945.18    188.47 o
   5  13   0     1439.80     1618.30    177.49 o
  -7  14   0      612.17      774.10    207.14 o
  -6  14   0     2047.03     2586.45    238.80 o
  -5  14   0      643.33      590.65    144.26 o
  -4  14   0        0.22      168.61    101.10 o
  -3  14   0      199.70      331.39    125.90 o
  -2  14   0     1776.97     1525.23    211.77 o
  -1  14   0      579.67      690.11    170.55 o
   0  14   0      306.14      375.00    143.07 o
   1  14   0     1031.32     1010.89    188.17 o
   2  14   0      142.06       66.46    109.77 o
   3  14   0       65.05       12.84     99.01 o
   4  14   0      314.18      292.26    123.06 o
  -6  15   0     1918.47     2160.53    232.82 o
  -5  15   0     1976.05     2540.30    251.79 o
  -4  15   0       51.80      143.22    104.99 o
  -3  15   0       17.31      -86.62     98.12 o
  -2  15   0      591.89     1025.38    200.72 o
  -1  15   0      731.39      961.31    187.87 o
   0  15   0      148.42      375.30    140.68 o
   1  15   0      946.06     1216.99    212.66 o
   2  15   0      253.78      367.68    150.24 o
  -3  16   0       47.86      138.74    114.25 o
  -2  16   0        1.63     -143.37     95.58 o
   1 -16   1      117.47      304.66    149.34 o
   2 -16   1       12.28      153.08    114.25 o
   3 -16   1      265.16      168.76    121.71 o
   4 -16   1      969.15     1204.74    205.49 o
  -2 -15   1       94.42      211.02    131.12 o
  -1 -15   1      238.51      383.81    150.84 o
   0 -15   1     1344.77     1462.06    222.52 o
   1 -15   1      451.38      364.10    137.25 o
   2 -15   1       94.05       61.98    109.32 o
   3 -15   1       19.96       21.51    102.15 o
   4 -15   1     1437.16     1422.18    203.70 o
   5 -15   1      902.55     1144.55    193.70 o
   6 -15   1      100.45      228.19    111.71 o
  -4 -14   1      225.74      156.06    125.00 o
  -3 -14   1        4.11      -47.94     94.68 o
  -2 -14   1       78.92      158.30    117.83 o
  -1 -14   1      137.45       61.83    108.57 o
   0 -14   1     1298.18     1183.38    195.94 o
   1 -14   1     1945.43     2271.64    243.58 o
   2 -14   1      328.09      344.38    130.23 o
   3 -14   1        9.23      171.44    109.92 o
   4 -14   1      920.90      775.38    155.61 o
   5 -14   1     1858.22     2035.23    215.50 o
   6 -14   1        3.70      -90.95     79.00 o
   7 -14   1     1545.23     1882.62    664.42 o
   8 -14   1      965.25      947.41    129.86 o
  -5 -13   1       40.28       45.59    154.42 o
  -4 -13   1      433.04      613.43    172.34 o
  -3 -13   1      361.37      480.28    137.54 o
  -2 -13   1        6.49       23.15     94.38 o
  -1 -13   1       40.16      123.21    113.05 o
   0 -13   1     1281.84     1274.33    193.70 o
   1 -13   1     4238.27     4579.86    309.59 o
   2 -13   1     2086.83     2399.03    234.77 o
   3 -13   1        2.09      -78.85     82.14 o
   4 -13   1       43.99       93.64     87.22 o
   5 -13   1      653.69      687.27    140.23 o
   6 -13   1      428.18      266.57    100.21 o
   7 -13   1      765.84      870.28    126.54 o
   8 -13   1     2191.75     2231.60    484.76 o
   9 -13   1      964.92      639.78    194.59 o
  -6 -12   1      544.49      330.89    195.04 o
  -5 -12   1      814.19      975.67    135.09 o
  -4 -12   1       63.93      140.73    147.77 o
  -3 -12   1     1875.90     1768.30    169.15 o
  -2 -12   1      787.13      865.88    164.87 o
  -1 -12   1       36.00       52.72     97.82 o
   0 -12   1      584.17      579.60    136.05 o
   1 -12   1     3459.46     3995.64    275.09 o
   2 -12   1     5779.94     5187.38    307.79 o
   3 -12   1      473.91      433.24    121.27 o
   4 -12   1     1444.47     1573.91    178.16 o
   5 -12   1        1.56       91.99     85.57 o
   6 -12   1      988.27      938.91    145.46 o
   7 -12   1      255.30      262.04     81.76 o
   8 -12   1     3804.06     3704.37    292.04 o
   9 -12   1     2413.50     2825.99    323.47 o
  -7 -11   1        8.37        5.56     68.66 o
  -6 -11   1      287.00      255.21     95.26 o
  -5 -11   1     1851.54     1677.49    161.11 o
  -4 -11   1      172.70      251.64     93.90 o
  -3 -11   1     2977.21     3069.52    198.20 o
  -2 -11   1     4086.54     4154.24    287.93 o
  -1 -11   1      222.91      333.18    114.25 o
   0 -11   1       75.05       43.91     86.92 o
   1 -11   1     1642.20     2197.71    207.73 o
   2 -11   1     7481.20     8227.24    383.96 o
   3 -11   1     1330.79     1376.33    163.38 o
   4 -11   1     3112.34     3134.68    218.19 o
   5 -11   1     1544.95     1554.65    169.50 o
   6 -11   1       79.14        8.22    122.91 o
   7 -11   1       93.42      156.44     68.75 o
   8 -11   1     1595.70     1779.79    344.83 o
   9 -11   1     2385.49     2601.98    294.95 o
  10 -11   1      541.52      537.18    175.92 o
  -8 -10   1      389.32      383.08     94.78 o
  -7 -10   1       35.93       67.14     72.56 o
  -6 -10   1       55.62       35.49     67.44 o
  -5 -10   1      996.57     1026.56    127.47 o
  -4 -10   1     1062.25     1157.95    132.87 o
  -3 -10   1     2724.18     2717.85    196.46 o
  -2 -10   1     8628.56     9085.46    691.60 o
  -1 -10   1     1527.32     1625.14    183.24 o
   0 -10   1       34.30       28.52     84.38 o
   1 -10   1     1733.08     1584.52    172.79 o
   2 -10   1     5094.01     5263.40    282.41 o
   3 -10   1     1528.00     1470.12    161.14 o
   4 -10   1     1262.06     1171.44    148.30 o
   5 -10   1     3813.12     3419.93    220.58 o
   6 -10   1     1255.73     1342.78    125.19 o
   7 -10   1      319.02      337.81     78.70 o
   8 -10   1      173.48      207.02     72.88 o
   9 -10   1     1672.17     1661.73    238.50 o
  10 -10   1     1392.41     1610.35    245.22 o
  -8  -9   1      971.68      971.53    121.65 o
  -7  -9   1      143.96      154.43     79.31 o
  -6  -9   1      154.72      208.43     94.68 o
  -5  -9   1        7.28       64.80     67.75 o
  -4  -9   1     2647.48     2474.48    167.60 o
  -3  -9   1      267.27      206.44     78.98 o
  -2  -9   1    11827.03    11873.11    471.17 o
  -1  -9   1    17044.11    19086.02    652.62 o
   0  -9   1     3991.56     4088.23    249.25 o
   1  -9   1     1055.20     1229.38    146.21 o
   2  -9   1     2462.77     2660.22    196.09 o
   3  -9   1     3160.23     3315.54    210.87 o
   4  -9   1       10.58       38.83     66.91 o
   5  -9   1     4531.24     4112.57    228.49 o
   6  -9   1     7029.67     6490.18    271.35 o
   7  -9   1      221.70      193.98     63.72 o
   8  -9   1      191.05      102.37     60.93 o
   9  -9   1      481.00      558.24    151.43 o
  10  -9   1     2260.73     1853.63    246.56 o
  11  -9   1      710.04      453.85    158.45 o
  -9  -8   1      349.40      322.88    156.21 o
  -8  -8   1     1459.92     1534.92    282.11 o
  -7  -8   1      557.82      384.97     84.88 o
  -6  -8   1      415.74      425.57     86.13 o
  -5  -8   1      851.30      962.36     88.03 o
  -4  -8   1      500.28      650.78     99.93 o
  -3  -8   1      404.27      346.88     63.12 o
  -2  -8   1     4758.06     4629.55    157.89 o
  -1  -8   1    27889.14    28328.30    934.43 o
   0  -8   1    13711.95    13841.44    490.44 o
   1  -8   1       75.50      143.22     69.29 o
   2  -8   1      201.76      291.52     80.64 o
   3  -8   1      400.00      439.81     88.86 o
   4  -8   1     1217.36      949.81    116.49 o
   5  -8   1     2089.54     2028.00    144.41 o
   6  -8   1    15931.62    15180.54    401.79 o
   7  -8   1     4599.59     4059.37    179.26 o
   8  -8   1      442.77      495.02     93.64 o
   9  -8   1        2.32      -51.37     85.12 o
  10  -8   1     2310.61     2163.96    252.09 o
  11  -8   1     1518.14     1393.81    220.73 o
 -10  -7   1        1.49       60.63    122.61 o
  -9  -7   1      119.80       10.16    125.45 o
  -8  -7   1     1777.98     1788.94    143.94 o
  -7  -7   1     3006.90     3158.69    210.50 o
  -6  -7   1       19.04       39.52     46.67 o
  -5  -7   1     1994.52     2009.00    139.49 o
  -4  -7   1      186.50      157.20     60.81 o
  -3  -7   1     1838.02     1833.66    102.44 o
  -2  -7   1     2659.64     2566.40    193.77 o
  -1  -7   1    39061.55    38982.29    676.32 o
   0  -7   1    18569.19    17160.71    551.97 o
   1  -7   1     1591.26     1815.70    142.77 o
   2  -7   1     1639.63     1263.43    118.28 o
   3  -7   1      628.61      568.39     89.01 o
   4  -7   1      540.07      518.81     83.78 o
   5  -7   1      130.88      327.16     80.42 o
   6  -7   1    11533.76    11595.15    725.50 o
   7  -7   1    14336.04    13325.99    361.25 o
   8  -7   1      585.09      428.16    179.73 o
   9  -7   1      126.56      146.76     59.62 o
  10  -7   1      747.57      546.59    162.04 o
  11  -7   1     1152.07     1191.30    210.72 o
 -10  -6   1       56.37       94.68    134.56 o
  -9  -6   1        9.05      -16.71     54.94 o
  -8  -6   1     1719.21     1487.39    182.35 o
  -7  -6   1     4519.14     3763.99    254.10 o
  -6  -6   1      640.31      571.19     81.93 o
  -5  -6   1     1562.06     1476.93     96.06 o
  -4  -6   1     8049.19     7898.07    205.25 o
  -3  -6   1      131.95      160.30     42.43 o
  -2  -6   1       35.12      -25.62     33.88 o
  -1  -6   1    20064.26    20584.25    385.88 o
   0  -6   1    18972.20    18306.08    908.37 o
   1  -6   1     2743.67     2499.53    149.64 o
   2  -6   1     2361.28     2157.69    136.35 o
   3  -6   1      301.79      188.62     60.04 o
   4  -6   1      397.31      438.62     72.88 o
   5  -6   1       12.04        1.00     63.25 o
   6  -6   1     3108.90     2870.54    138.89 o
   7  -6   1    16657.23    16267.41    408.53 o
   8  -6   1     5104.95     4921.55    193.92 o
   9  -6   1      572.04      780.88     92.71 o
  10  -6   1      476.80      476.70    147.25 o
  11  -6   1       84.81      150.84    129.78 o
  12  -6   1      188.86       -0.75    110.96 o
 -11  -5   1     1150.52     1155.31    231.93 o
 -10  -5   1      503.48      483.57    166.37 o
  -9  -5   1        1.65       47.92     56.99 o
  -8  -5   1      236.63      306.09     70.34 o
  -7  -5   1      731.69      773.86     91.32 o
  -6  -5   1      869.97      814.24     89.57 o
  -5  -5   1      718.82      861.82     75.60 o
  -4  -5   1    19693.13    19604.19    382.02 o
  -3  -5   1    16601.52    16512.42    326.06 o
  -2  -5   1       25.71        2.55     26.36 o
  -1  -5   1       30.45       44.31     29.65 o
   0  -5   1    12502.44    12392.19    392.10 o
   1  -5   1    30129.61    33027.96    902.17 o
   2  -5   1       39.60       33.45     36.74 o
   3  -5   1    16946.54    17729.70    526.88 o
   4  -5   1     6092.80     5554.00    176.56 o
   5  -5   1       12.35        1.13     32.85 o
   6  -5   1      103.74      136.21     60.86 o
   7  -5   1     6375.80     5983.90    495.67 o
   8  -5   1    11441.14    11998.22    335.28 o
   9  -5   1      484.81      502.22     78.81 o
  10  -5   1     1102.99     1028.52    186.53 o
  11  -5   1      213.44      295.85    141.58 o
  12  -5   1       98.58      132.91    127.99 o
 -11  -4   1     1544.17     1731.47    265.08 o
 -10  -4   1     2614.88     2688.00    298.68 o
  -9  -4   1      360.78      466.84    154.27 o
  -8  -4   1       16.08       -1.24     48.07 o
  -7  -4   1       84.09       95.14     58.69 o
  -6  -4   1      263.03      334.01     63.67 o
  -5  -4   1       57.89       30.28     23.73 o
  -4  -4   1    24658.85    24044.93    490.48 o
  -3  -4   1    50298.20    52157.13    851.59 o
  -2  -4   1    10869.07    10889.35    183.70 o
  -1  -4   1     4467.80     4700.81     97.22 o
   0  -4   1     1483.80     1479.24     59.01 o
   1  -4   1    50283.95    53231.05   1369.61 o
   2  -4   1     3155.99     3131.25    141.13 o
   3  -4   1    17003.24    16862.62    488.50 o
   4  -4   1    10274.11     9371.52    240.54 o
   5  -4   1      548.34      530.71     59.16 o
   6  -4   1      171.81      165.07     47.42 o
   7  -4   1     5176.36     4950.67    181.55 o
   8  -4   1    23427.80    23395.52    545.43 o
   9  -4   1     5266.25     5506.20    208.57 o
  10  -4   1      953.10      919.05    183.09 o
  11  -4   1      806.02      880.22    189.51 o
  12  -4   1       40.87       34.20    130.97 o
 -11  -3   1      706.83      956.23    213.56 o
 -10  -3   1     3884.26     4304.33    360.81 o
  -9  -3   1     4038.32     3486.83    312.42 o
  -8  -3   1      189.98      137.36     55.44 o
  -7  -3   1     2166.50     1995.74    143.52 o
  -6  -3   1      273.53      262.70     54.59 o
  -5  -3   1      683.87      751.09     85.31 o
  -4  -3   1    12009.28    11712.17    248.59 o
  -3  -3   1    50472.20    52302.45    919.11 o
  -2  -3   1    20802.92    21818.21    323.99 o
  -1  -3   1     6660.13     7128.69    110.57 o
   0  -3   1      512.89      517.19     29.08 o
   1  -3   1      425.32      508.81     53.61 o
   2  -3   1    21211.84    22758.48    614.99 o
   3  -3   1     9570.23     9717.22    184.72 o
   4  -3   1    22200.46    21911.62    377.95 o
   5  -3   1     9032.17     9355.60    245.71 o
   6  -3   1      255.64      318.10     54.50 o
   7  -3   1     2837.75     2670.69    153.90 o
   8  -3   1    10300.60    10346.18    369.02 o
   9  -3   1     3745.18     3734.19    320.86 o
  10  -3   1      175.83      103.64    115.14 o
  11  -3   1     1978.61     2056.73    255.67 o
  12  -3   1      536.36      432.19    161.74 o
 -11  -2   1      255.93       12.54    113.95 o
 -10  -2   1     3363.56     3423.96    315.86 o
  -9  -2   1     7677.86     7463.35    431.30 o
  -8  -2   1        3.15       28.78     40.67 o
  -7  -2   1     3202.31     3245.35    144.40 o
  -6  -2   1     1350.37     1179.35     87.31 o
  -5  -2   1       14.69       21.01     30.23 o
  -4  -2   1     4878.33     4623.46    123.10 o
  -3  -2   1    50427.56    53903.81    858.15 o
  -2  -2   1    49702.03    53353.05    734.95 o
  -1  -2   1    11845.95    12484.55    187.82 o
   0  -2   1     6625.75     7267.44    151.68 o
   1  -2   1      514.77      598.52     38.48 o
   2  -2   1    12530.55    13294.47    227.81 o
   3  -2   1     1038.67     1061.81     49.42 o
   4  -2   1    10258.37    10034.17    199.19 o
   5  -2   1    28416.98    29047.82    498.58 o
   6  -2   1    12614.07    12737.55    264.00 o
   7  -2   1      189.47      195.90     72.21 o
   8  -2   1       29.37      -35.51     47.01 o
   9  -2   1     4356.11     4435.63    186.30 o
  10  -2   1      626.40      677.12    169.50 o
  11  -2   1     1985.77     2300.76    272.25 o
  12  -2   1     1499.24     1356.77    240.44 o
 -12  -1   1      284.49      354.84    153.82 o
 -11  -1   1       47.33       57.94    131.57 o
 -10  -1   1      689.97      659.34    171.59 o
  -9  -1   1     7740.63     7801.46    428.16 o
  -8  -1   1     1641.86     1799.92    116.65 o
  -7  -1   1     3630.78     3539.53    205.64 o
  -6  -1   1    12281.06    12121.82    381.49 o
  -5  -1   1     6508.55     6567.62    159.61 o
  -4  -1   1     1103.18     1056.69     56.50 o
  -3  -1   1    11497.22    11537.32    215.15 o
  -2  -1   1    81209.43    86707.71   1509.51 o
  -1  -1   1    19701.06    22531.25    431.17 o
   0  -1   1    13744.41    13442.40    398.59 o
   1  -1   1     5322.81     6418.84    100.45 o
   2  -1   1    20421.70    23775.29    384.28 o
   3  -1   1     3546.36     3830.25     95.02 o
   4  -1   1     9874.21    10008.72    236.26 o
   5  -1   1    24957.22    24908.04    439.13 o
   6  -1   1    12988.05    12322.92    259.32 o
   7  -1   1     1084.42     1166.75     80.09 o
   8  -1   1      763.35      806.57     99.39 o
   9  -1   1      827.54      945.74    105.51 o
  10  -1   1     1513.34     1758.20    233.42 o
  11  -1   1      363.10      359.32    159.35 o
  12  -1   1     2331.43     2499.53    297.94 o
 -12   0   1     1329.09     1727.73    264.78 o
 -11   0   1       18.10      229.24    138.14 o
 -10   0   1      276.70      261.95    135.75 o
  -9   0   1     3924.80     3438.89    288.53 o
  -8   0   1     4231.47     4293.20    171.21 o
  -7   0   1     2509.21     2614.25    124.51 o
  -6   0   1    22967.43    24013.93    550.32 o
  -5   0   1    16452.23    17025.73    381.08 o
  -4   0   1      209.28      263.53     36.80 o
  -3   0   1      201.47      223.03     39.87 o
  -2   0   1    28251.33    31053.36    590.92 o
  -1   0   1    51967.90    57244.21   1078.48 o
   0   0   1       22.17      -10.19      6.80 o
   1   0   1    35219.02    39997.09    544.01 o
   2   0   1     4797.88     5120.41    147.01 o
   3   0   1     6773.65     6724.01    146.48 o
   4   0   1      656.93      602.27     46.37 o
   5   0   1    32321.03    33312.67    569.31 o
   6   0   1    18835.73    18566.11    359.44 o
   7   0   1     1927.75     1873.21     97.99 o
   8   0   1     1301.98     1280.99    102.74 o
   9   0   1       32.19       73.95     54.52 o
  10   0   1      627.11      681.30    171.59 o
  11   0   1        1.51     -158.82    105.88 o
  12   0   1     1063.47     1051.07    217.14 o
 -12   1   1     2794.85     3599.88    351.55 o
 -11   1   1      107.78      195.19    136.35 o
 -10   1   1     1032.43     1121.11    197.13 o
  -9   1   1       94.25       58.39    111.26 o
  -8   1   1     8006.48     8284.28    483.42 o
  -7   1   1      338.98      342.15     85.95 o
  -6   1   1    16700.62    17000.46    392.68 o
  -5   1   1     6345.99     6107.89    191.08 o
  -4   1   1     2006.40     2035.20     84.08 o
  -3   1   1      766.51      757.41     46.80 o
  -2   1   1    34709.87    38866.73    732.69 o
  -1   1   1    27342.89    30507.38    765.82 o
   0   1   1    22662.30    24797.29    631.57 o
   1   1   1     6993.25     7870.16    143.58 o
   2   1   1    57751.11    60853.09    945.39 o
   3   1   1     6064.51     5910.63    133.86 o
   4   1   1     1484.42     1659.43     72.24 o
   5   1   1    16698.80    16500.10    319.19 o
   6   1   1    19286.65    19176.72    466.18 o
   7   1   1     4176.76     3678.87    133.40 o
   8   1   1      516.76      577.74     69.30 o
   9   1   1      218.14      366.44     71.62 o
  10   1   1       87.35       22.85    111.71 o
  11   1   1       88.26       -2.99    126.94 o
 -12   2   1     2435.11     2346.16    292.41 o
 -11   2   1     1240.98     1317.64    229.09 o
 -10   2   1      469.23      561.67    158.15 o
  -9   2   1      778.28      876.49    169.65 o
  -8   2   1     3112.95     2966.24    140.40 o
  -7   2   1     2699.40     2605.83    158.82 o
  -6   2   1     7387.75     7574.21    235.21 o
  -5   2   1    20825.26    19850.66    432.52 o
  -4   2   1     7454.38     7574.12    193.16 o
  -3   2   1       81.67      113.14     42.71 o
  -2   2   1    11546.75    12306.20    261.66 o
  -1   2   1    18748.55    19821.98    520.61 o
   0   2   1     2528.64     2676.97    133.21 o
   1   2   1     9684.52    10417.08    193.83 o
   2   2   1    21044.73    21650.73    370.28 o
   3   2   1    45024.39    48663.26    948.39 o
   4   2   1     1915.15     2064.27     84.83 o
   5   2   1      646.13      564.05     55.89 o
   6   2   1     5467.28     5313.52    157.78 o
   7   2   1     5781.79     5861.66    176.13 o
   8   2   1       34.42      121.02     51.57 o
   9   2   1     1683.80     1558.79    122.23 o
  10   2   1     1361.19     1850.79    246.41 o
  11   2   1       72.24      131.12    135.15 o
 -12   3   1     1611.96     1312.56    231.33 o
 -11   3   1     1906.91     1944.58    258.36 o
 -10   3   1      160.61      276.13    123.95 o
  -9   3   1     2426.48     2178.60    236.71 o
  -8   3   1     2537.18     2496.76    138.14 o
  -7   3   1      326.16      377.66     60.86 o
  -6   3   1        9.07        5.72     44.80 o
  -5   3   1    14638.10    14511.81    336.91 o
  -4   3   1    30248.72    30099.33    608.79 o
  -3   3   1     2894.78     2889.48    224.83 o
  -2   3   1      858.53      930.40     67.05 o
  -1   3   1        5.11      -24.64     29.12 o
   0   3   1    24897.45    26693.53    956.38 o
   1   3   1     9015.63     9541.38    188.60 o
   2   3   1    28097.35    29290.63    495.00 o
   3   3   1    55324.10    57360.30    926.15 o
   4   3   1     5743.65     5569.66    150.19 o
   5   3   1      108.30       64.09     37.32 o
   6   3   1      705.32      675.34     69.18 o
   7   3   1     1270.41     1214.86    122.79 o
   8   3   1      366.39      369.56     66.77 o
   9   3   1      716.48      814.68    157.26 o
  10   3   1     1744.13     1810.47    246.56 o
  11   3   1       12.90      -78.70    117.08 o
 -12   4   1      426.62      459.52    173.83 o
 -11   4   1     2180.28     1940.10    243.58 o
 -10   4   1      944.61      676.37    163.53 o
  -9   4   1     3644.50     3813.29    281.06 o
  -8   4   1     9548.52     9607.23    280.24 o
  -7   4   1       17.30       59.72     40.69 o
  -6   4   1     1294.23     1292.81    141.35 o
  -5   4   1     9854.59     9812.58    253.83 o
  -4   4   1    22471.91    22147.67    474.04 o
  -3   4   1    32363.92    32070.83    854.53 o
  -2   4   1      675.53      628.28     63.77 o
  -1   4   1     9726.25    10729.05    441.60 o
   0   4   1      536.05      572.32     46.42 o
   1   4   1     7389.60     7225.94    161.59 o
   2   4   1    13285.06    13696.53    269.56 o
   3   4   1    68220.63    70595.85   1135.21 o
   4   4   1    16366.47    15112.74    309.38 o
   5   4   1       83.62      162.27     48.35 o
   6   4   1       50.52       33.78     45.42 o
   7   4   1      208.42      307.21     66.56 o
   8   4   1     1046.54      966.96     90.38 o
   9   4   1      168.25      143.32     72.06 o
  10   4   1     1590.76     1946.67    263.44 o
  11   4   1      837.03      768.96    191.75 o
 -12   5   1        1.61      -98.27     89.75 o
 -11   5   1      895.60      591.99    164.72 o
 -10   5   1     1139.70     1392.91    213.56 o
  -9   5   1      323.35      304.51    130.97 o
  -8   5   1     8706.38     9084.83    500.07 o
  -7   5   1     4084.16     4048.39    176.82 o
  -6   5   1      188.36      259.68     50.63 o
  -5   5   1     1953.29     1952.58    101.54 o
  -4   5   1    13486.75    12831.70    314.54 o
  -3   5   1    16802.35    16408.92    490.29 o
  -2   5   1       72.68       68.55     43.76 o
  -1   5   1     4587.62     4689.53    227.07 o
   0   5   1     7153.99     7413.38    192.01 o
   1   5   1       99.77      161.17     34.51 o
   2   5   1     1699.84     1748.99     83.62 o
   3   5   1    31052.68    31510.93    559.00 o
   4   5   1    25699.95    25301.17    472.87 o
   5   5   1     2550.04     2508.14    117.38 o
   6   5   1      160.05      182.04     55.08 o
   7   5   1      150.26      172.97     51.66 o
   8   5   1      810.07      839.82    102.80 o
   9   5   1        8.59       86.42     59.36 o
  10   5   1      673.79      569.59    172.34 o
 -12   6   1        6.85       81.09    125.75 o
 -11   6   1      148.24       37.34    114.10 o
 -10   6   1     1627.45     1449.51    214.31 o
  -9   6   1      750.36      693.84    156.21 o
  -8   6   1     4276.86     4103.72    339.90 o
  -7   6   1    10788.89    10084.69    478.42 o
  -6   6   1     2685.41     2863.16    134.64 o
  -5   6   1       88.68       31.74     40.90 o
  -4   6   1     4301.55     4202.33    194.89 o
  -3   6   1    13455.58    12937.92    421.44 o
  -2   6   1     2871.94     2737.73     86.61 o
  -1   6   1     2876.65     2843.50     99.29 o
   0   6   1    13503.95    13475.40    313.93 o
   1   6   1     4311.90     4304.54    131.97 o
   2   6   1      353.51      413.92     53.35 o
   3   6   1      337.00      412.82     56.11 o
   4   6   1    12232.03    11984.61    387.29 o
   5   6   1    10783.73    10335.39    259.08 o
   6   6   1        2.18      -22.88     43.47 o
   7   6   1      362.68      361.23     69.03 o
   8   6   1      125.01       97.50     60.62 o
   9   6   1      105.02      135.51     64.20 o
  10   6   1      114.32      208.18    135.75 o
 -12   7   1        2.81        8.81    115.89 o
 -11   7   1       78.76      152.63    130.38 o
 -10   7   1      258.10      216.40    114.25 o
  -9   7   1     1226.95     1082.13    190.56 o
  -8   7   1      421.12      408.84     73.92 o
  -7   7   1    11366.89    11162.20    318.20 o
  -6   7   1    16245.15    15070.88    387.03 o
  -5   7   1       74.47      146.49     51.95 o
  -4   7   1        6.40      -41.82     37.48 o
  -3   7   1     8629.20     8537.42    326.91 o
  -2   7   1     9027.52     9370.58    222.40 o
  -1   7   1       45.15       21.57     31.07 o
   0   7   1    13157.56    12631.64    307.34 o
   1   7   1     9495.28     9487.50    226.12 o
   2   7   1       10.83       27.67     33.59 o
   3   7   1      234.62      147.47     49.60 o
   4   7   1     6949.82     6217.52    322.86 o
   5   7   1    11398.80    10752.90    273.16 o
   6   7   1      125.16       47.65     52.28 o
   7   7   1      790.74      941.56    140.76 o
   8   7   1      333.57      217.89     73.34 o
   9   7   1        1.35       54.98     62.08 o
 -11   8   1      423.82      457.43    161.14 o
 -10   8   1       27.44      125.00    110.66 o
  -9   8   1      671.84      557.94    162.04 o
  -8   8   1      362.82      328.71     71.30 o
  -7   8   1     6769.39     6595.89    233.88 o
  -6   8   1    24022.29    22887.55    623.43 o
  -5   8   1     1910.89     1718.99    119.85 o
  -4   8   1     1376.19     1276.42    128.43 o
  -3   8   1      121.59       46.00     62.42 o
  -2   8   1     8355.82     8519.73    440.04 o
  -1   8   1      471.13      553.10     69.44 o
   0   8   1     9019.84     8993.35    359.54 o
   1   8   1    12650.25    12576.77    328.26 o
   2   8   1     1048.12     1046.46    158.05 o
   3   8   1      417.02      412.53     58.60 o
   4   8   1     1871.89     1984.51    118.08 o
   5   8   1     5375.13     5071.16    181.11 o
   6   8   1     1639.64     1635.80    118.20 o
   7   8   1      259.45      197.40     86.62 o
   8   8   1      602.45      731.71    179.36 o
   9   8   1       66.42       72.05    139.34 o
 -11   9   1      108.03      141.73    128.73 o
 -10   9   1      273.94      203.55    137.84 o
  -9   9   1       17.02       56.45    115.59 o
  -8   9   1       86.43       54.24     57.13 o
  -7   9   1     1910.68     1889.72    134.41 o
  -6   9   1    13313.38    12055.28    822.28 o
  -5   9   1     7292.81     5758.77    277.92 o
  -4   9   1      360.23      380.07     91.99 o
  -3   9   1     1885.77     2070.32    174.73 o
  -2   9   1      145.95      158.00     85.87 o
  -1   9   1       38.82        0.37     37.93 o
   0   9   1     3727.58     3509.32    290.02 o
   1   9   1    11002.45    10935.78    305.61 o
   2   9   1     6722.12     7052.80    275.83 o
   3   9   1       37.32       67.83     57.72 o
   4   9   1       21.03        3.27     53.46 o
   5   9   1     1459.86     1458.33     97.78 o
   6   9   1     1226.75     1294.38    213.93 o
   7   9   1       13.16       25.61    140.31 o
   8   9   1      545.42      538.15    102.00 o
 -10  10   1      818.16      641.72    174.73 o
  -9  10   1      770.97      582.58    173.68 o
  -8  10   1       40.00       59.22     56.65 o
  -7  10   1      531.71      616.97     97.14 o
  -6  10   1     5674.76     5178.19    219.71 o
  -5  10   1    11197.24    10314.88    416.51 o
  -4  10   1      677.30      576.76    115.14 o
  -3  10   1     4381.13     3860.18    244.47 o
  -2  10   1     2269.57     1920.68    184.14 o
  -1  10   1      390.08      551.07    126.64 o
   0  10   1      470.22      525.96     75.41 o
   1  10   1     4899.15     4905.33    192.52 o
   2  10   1     7210.40     7195.25    247.98 o
   3  10   1     1869.90     1955.68    126.96 o
   4  10   1       11.64       15.99     56.52 o
   5  10   1        4.74       30.90     70.29 o
   6  10   1      353.95      309.63     92.11 o
   7  10   1      127.78      148.59     81.62 o
   8  10   1      351.56      358.15     89.61 o
 -10  11   1      655.29      755.82    196.09 o
  -9  11   1     1811.81     2094.22    282.26 o
  -8  11   1      609.49      675.11    216.10 o
  -7  11   1        5.12       32.81     98.19 o
  -6  11   1      255.35      303.54     80.26 o
  -5  11   1     5482.22     4760.42    274.04 o
  -4  11   1     3257.60     3172.47    233.72 o
  -3  11   1     2098.40     1999.39    192.95 o
  -2  11   1     2993.37     2897.98    237.30 o
  -1  11   1       81.97      219.08     96.47 o
   0  11   1      485.99      584.08    136.65 o
   1  11   1     1465.08     1315.40    182.05 o
   2  11   1     4797.32     5645.21    222.22 o
   3  11   1     3237.96     3152.73    205.96 o
   4  11   1       11.50       23.78     69.98 o
   5  11   1      193.14      269.74     90.74 o
   6  11   1       23.06       -5.27     76.11 o
   7  11   1      114.05      114.19     75.48 o
  -9  12   1     2240.83     1935.92    283.30 o
  -8  12   1     1756.22     1864.38    273.59 o
  -7  12   1       25.63      108.97     70.32 o
  -6  12   1      152.97      257.80     85.69 o
  -5  12   1     1529.37     1552.56    181.00 o
  -4  12   1     3702.96     3768.49    262.24 o
  -3  12   1       10.69      -91.85     64.81 o
  -2  12   1     2506.76     2773.43    246.12 o
  -1  12   1     1210.43     1159.04    182.50 o
   0  12   1      179.92      114.84     98.27 o
   1  12   1      683.26      732.52    160.24 o
   2  12   1     2362.90     2637.52    256.27 o
   3  12   1     2274.50     2169.04    232.97 o
   4  12   1      120.76       99.82     78.71 o
   5  12   1      155.51      253.61    114.62 o
   6  12   1      217.96      219.80    110.21 o
  -8  13   1     1454.41     1395.90    250.00 o
  -7  13   1      124.73       66.13     69.77 o
  -6  13   1       21.95        2.39     83.33 o
  -5  13   1       57.36      206.84     92.59 o
  -4  13   1     1580.94     1846.31    208.93 o
  -3  13   1      735.76      787.03    159.65 o
  -2  13   1     1162.24     1358.71    196.09 o
  -1  13   1     2592.61     3149.62    275.68 o
   0  13   1      815.07     1008.80    177.42 o
   1  13   1      475.39      552.42    153.67 o
   2  13   1      940.80     1045.54    189.96 o
   3  13   1     1128.17     1331.38    210.42 o
   4  13   1      550.60      590.80    157.85 o
   5  13   1        4.63      131.51     83.46 o
  -7  14   1      564.44      647.16    189.14 o
  -6  14   1        4.82       61.38     88.11 o
  -5  14   1      336.00      299.13    109.62 o
  -4  14   1       14.21       68.85     92.14 o
  -3  14   1      989.03     1528.81    206.24 o
  -2  14   1        6.08      188.02    112.30 o
  -1  14   1     1516.46     1728.78    229.39 o
   0  14   1     1783.29     2200.70    250.60 o
   1  14   1      423.76      713.26    175.03 o
   2  14   1      161.42      126.04    127.09 o
   3  14   1      425.87      337.21    151.13 o
  -6  15   1      115.42      167.86    114.40 o
  -5  15   1      360.49      190.41    120.07 o
  -4  15   1      294.06      295.10    132.47 o
  -3  15   1      298.31      837.81    176.82 o
  -2  15   1      164.68      148.00    121.86 o
  -1  15   1      965.74     1152.92    211.17 o
   0  15   1     2177.23     2367.66    273.15 o
   1  15   1      680.56      645.75    171.00 o
   0 -16   2      133.22       30.02     97.07 o
   1 -16   2        0.52      -10.45    111.41 o
   2 -16   2       78.71      165.32    129.48 o
   3 -16   2      172.25      402.63    142.62 o
   4 -16   2      189.64      456.84    144.41 o
  -2 -15   2     1209.63     1009.10    195.49 o
  -1 -15   2     1705.54     1723.40    237.90 o
   0 -15   2      141.00       77.81    123.36 o
   1 -15   2      238.42      341.69    131.27 o
   2 -15   2       11.59       39.58     99.16 o
   3 -15   2      329.43      299.73    125.75 o
   4 -15   2        0.44       14.78     88.71 o
   5 -15   2     1972.06     2058.97    234.02 o
   6 -15   2     1940.42     2395.44    241.78 o
  -4 -14   2       29.65      -91.10     93.79 o
  -3 -14   2        1.18      105.14    109.77 o
  -2 -14   2      997.75     1183.68    199.52 o
  -1 -14   2     2124.14     2392.30    260.00 o
   0 -14   2      453.62      474.16    142.77 o
   1 -14   2       76.78       55.41     95.13 o
   2 -14   2      409.26      389.04    129.48 o
   3 -14   2        0.56       50.33     89.61 o
   4 -14   2       53.76       69.29     95.58 o
   5 -14   2     1052.74      896.65    167.86 o
   6 -14   2     3452.44     3550.90    270.61 o
   7 -14   2      686.13      595.52    111.38 o
   8 -14   2        6.24       96.08     73.32 o
  -5 -13   2     1501.10     1570.40    167.53 o
  -4 -13   2      577.70      632.54    122.70 o
  -3 -13   2        5.80      -63.77     82.59 o
  -2 -13   2      320.45      429.21    148.30 o
  -1 -13   2     1554.25     2107.96    236.86 o
   0 -13   2      837.25      681.89    152.78 o
   1 -13   2       15.68       69.15     94.23 o
   2 -13   2      942.59      820.48    157.70 o
   3 -13   2      915.33     1174.42    176.82 o
   4 -13   2       15.29       43.16     77.21 o
   5 -13   2       23.94       14.34     68.40 o
   6 -13   2     2902.09     3403.50    254.78 o
   7 -13   2     3197.19     3291.73    422.19 o
   8 -13   2      581.21      851.66    122.00 o
   9 -13   2       93.31      277.18    141.87 o
  -6 -12   2        0.64      -13.40    103.79 o
  -5 -12   2     1945.90     2116.03    186.57 o
  -4 -12   2     3087.93     3178.46    217.02 o
  -3 -12   2      781.41      802.51    126.07 o
  -2 -12   2       12.49       11.65     93.49 o
  -1 -12   2      143.52       72.58     89.01 o
   0 -12   2     1058.78     1134.55    177.27 o
   1 -12   2      300.23      539.57    130.97 o
   2 -12   2     2100.25     1758.65    193.40 o
   3 -12   2     5003.69     5116.30    304.96 o
   4 -12   2      780.65      788.52    147.55 o
   5 -12   2       64.65      159.65     84.38 o
   6 -12   2     1258.48     1160.97    131.80 o
   7 -12   2     5454.95     5410.78    244.93 o
   8 -12   2     1900.48     2268.69    238.65 o
   9 -12   2      206.48      163.53    147.55 o
  -7 -11   2        2.97      -60.77     66.24 o
  -6 -11   2        4.24      -25.79     64.83 o
  -5 -11   2     1848.49     1859.36    163.67 o
  -4 -11   2     5883.05     5838.87    275.68 o
  -3 -11   2     2918.42     2682.66    212.21 o
  -2 -11   2      123.58       90.11     71.10 o
  -1 -11   2      121.25      254.18    104.54 o
   0 -11   2     1482.70     1076.75    160.99 o
   1 -11   2     2176.02     2534.18    222.52 o
   2 -11   2       62.41      120.67     86.17 o
   3 -11   2     4399.57     4111.08    260.15 o
   4 -11   2     4763.22     4109.44    256.42 o
   5 -11   2        9.44       89.46     72.73 o
   6 -11   2      109.24       20.20     53.99 o
   7 -11   2     5653.72     5331.57    231.87 o
   8 -11   2     4546.71     4702.11    222.75 o
   9 -11   2        4.64     -101.70    101.25 o
  10 -11   2     1322.09     1284.04    225.36 o
  -8 -10   2      379.04      472.21    102.49 o
  -7 -10   2      319.73      333.14    180.26 o
  -6 -10   2       16.39      -52.25     72.21 o
  -5 -10   2      702.76      529.64    102.28 o
  -4 -10   2     5698.99     5059.43    345.20 o
  -3 -10   2     7296.22     7701.59    291.35 o
  -2 -10   2      108.79       52.49    114.77 o
  -1 -10   2      575.56      463.41    125.90 o
   0 -10   2      343.40      482.37    118.88 o
   1 -10   2     2133.29     1527.17    165.17 o
   2 -10   2        2.77       29.87     74.37 o
   3 -10   2     3343.86     2930.23    211.17 o
   4 -10   2     9250.70     8827.59    379.78 o
   5 -10   2     1405.60     1452.05    152.78 o
   6 -10   2        1.97      -59.02     50.37 o
   7 -10   2     1082.16     1008.03    157.41 o
   8 -10   2     2866.21     3321.94    179.99 o
   9 -10   2      243.84      401.22     84.03 o
  10 -10   2      787.49      925.47    195.34 o
  -9  -9   2       52.24      232.53    142.77 o
  -8  -9   2      502.80      537.61    101.83 o
  -7  -9   2     1154.87     1024.77    124.94 o
  -6  -9   2      689.18      633.66    162.11 o
  -5  -9   2      821.19      712.85    232.00 o
  -4  -9   2     4356.32     3851.97    195.60 o
  -3  -9   2    11826.99    11352.51    564.36 o
  -2  -9   2     5225.95     5703.72    308.99 o
  -1  -9   2      870.02      833.83    164.57 o
   0  -9   2     4180.84     3358.70    219.98 o
   1  -9   2       78.84       40.77     71.09 o
   2  -9   2       29.32       12.99     61.53 o
   3  -9   2      700.36      742.98    117.68 o
   4  -9   2    17248.31    12923.58    472.52 o
   5  -9   2     8638.08     7766.52    335.42 o
   6  -9   2       55.50      187.09     78.93 o
   7  -9   2      334.15      302.47     89.75 o
   8  -9   2      991.14     1036.31    107.77 o
   9  -9   2     1427.48     1663.45    265.83 o
  10  -9   2       92.62       70.19    117.08 o
  11  -9   2     1721.80     1925.01    253.88 o
  -9  -8   2      183.38      207.58    154.42 o
  -8  -8   2       18.78      -79.07     62.87 o
  -7  -8   2     1307.24      974.20    153.52 o
  -6  -8   2     3546.68     3158.82    174.79 o
  -5  -8   2     1570.04     1286.59    222.67 o
  -4  -8   2      130.54       47.68     63.11 o
  -3  -8   2     7619.03     6447.91    799.87 o
  -2  -8   2    13846.60    13828.04    386.13 o
  -1  -8   2      724.79      910.35    117.83 o
   0  -8   2     5434.96     5430.21    272.70 o
   1  -8   2     2665.14     2386.18    173.39 o
   2  -8   2       30.05      -18.97     47.04 o
   3  -8   2       28.12      -30.32     50.03 o
   4  -8   2    14469.90    13896.40    479.54 o
   5  -8   2    21716.23    21154.98    509.66 o
   6  -8   2     2082.39     2038.49    208.85 o
   7  -8   2     2697.38     2131.78    348.04 o
   8  -8   2        1.92       17.14     48.01 o
   9  -8   2     1698.56     1647.71    193.02 o
  10  -8   2       67.99      -25.69    101.85 o
  11  -8   2     1639.68     1931.59    248.06 o
 -10  -7   2        8.13       33.30    123.21 o
  -9  -7   2      268.35       44.95    130.67 o
  -8  -7   2        9.08      -74.06     49.37 o
  -7  -7   2     3991.32     3731.21    271.50 o
  -6  -7   2     7538.17     7583.63    334.08 o
  -5  -7   2      538.26      541.40     90.58 o
  -4  -7   2      473.33      561.20     87.36 o
  -3  -7   2     1078.80     1017.84    101.17 o
  -2  -7   2    14517.98    14419.64    887.61 o
  -1  -7   2     8285.31     8142.81    331.91 o
   0  -7   2     5527.24     5307.01    247.31 o
   1  -7   2    12840.78    12993.63    445.49 o
   2  -7   2     1778.44     1769.40    139.78 o
   3  -7   2      266.30      267.92     70.49 o
   4  -7   2     5544.59     5341.06    243.73 o
   5  -7   2    15909.72    14713.35    377.78 o
   6  -7   2     6069.73     5530.74    201.62 o
   7  -7   2     1830.73     1734.67    119.95 o
   8  -7   2     2116.79     2053.53    133.52 o
   9  -7   2       26.82       71.05     51.91 o
  10  -7   2      591.99      504.63    150.39 o
  11  -7   2      200.53      232.82    135.15 o
 -10  -6   2      237.44      255.37    145.01 o
  -9  -6   2       22.63      110.36    134.26 o
  -8  -6   2        7.86      -11.00     51.69 o
  -7  -6   2     1267.84     1377.98    190.78 o
  -6  -6   2     4324.50     3878.20    278.45 o
  -5  -6   2     3404.78     3196.92    153.51 o
  -4  -6   2        9.39       -4.12     46.22 o
  -3  -6   2        0.83      -35.14     25.58 o
  -2  -6   2    19139.50    20715.58    591.13 o
  -1  -6   2    37975.11    39926.70    679.97 o
   0  -6   2     2225.94     1894.55    134.11 o
   1  -6   2    34462.53    34483.15    953.55 o
   2  -6   2     6770.90     6277.13    252.98 o
   3  -6   2     3766.66     3419.48    174.88 o
   4  -6   2      573.57      321.53     69.89 o
   5  -6   2     6106.22     5637.86    190.64 o
   6  -6   2     6745.02     6457.21    211.82 o
   7  -6   2       16.55       34.26     47.22 o
   8  -6   2     3203.37     3388.41    159.68 o
   9  -6   2     1599.59     1622.01    124.60 o
  10  -6   2      340.03      474.31    144.41 o
  11  -6   2      108.33       39.43    113.80 o
  12  -6   2      859.16     1078.25    208.48 o
 -11  -5   2       10.38      -31.21    117.08 o
 -10  -5   2      718.96      856.62    201.61 o
  -9  -5   2      110.82      -55.85    111.71 o
  -8  -5   2       57.10       41.58     49.45 o
  -7  -5   2        5.16       72.41     48.69 o
  -6  -5   2     4429.78     4145.97    170.66 o
  -5  -5   2     8430.05     7693.20    239.27 o
  -4  -5   2     6239.69     6313.40    145.11 o
  -3  -5   2      516.66      582.54     38.11 o
  -2  -5   2        6.60       51.88     58.09 o
  -1  -5   2    14897.35    15790.86    297.96 o
   0  -5   2     8679.59     9111.98    196.33 o
   1  -5   2    22119.74    22452.33    640.97 o
   2  -5   2    47430.67    47196.02   1241.78 o
   3  -5   2    22932.94    23812.39    677.86 o
   4  -5   2      463.53      569.40    107.53 o
   5  -5   2     2828.47     2851.65    124.32 o
   6  -5   2     6931.84     6718.16    352.15 o
   7  -5   2     2342.76     2364.12    128.78 o
   8  -5   2     2036.96     1850.60    155.09 o
   9  -5   2     6864.42     6568.00    236.89 o
  10  -5   2      298.15      198.62    122.91 o
  11  -5   2      185.04       51.22    116.19 o
  12  -5   2      187.94      262.39    155.61 o
 -11  -4   2      429.42      298.98    159.80 o
 -10  -4   2      714.02      681.00    186.08 o
  -9  -4   2     2859.29     3262.52    312.27 o
  -8  -4   2      647.86      691.05     84.76 o
  -7  -4   2        3.70       21.53     48.91 o
  -6  -4   2     2618.25     2468.97    126.39 o
  -5  -4   2    11889.32    11447.79    615.30 o
  -4  -4   2    12640.58    12751.13    275.58 o
  -3  -4   2      335.22      366.12     33.05 o
  -2  -4   2    11222.30    12090.94    197.23 o
  -1  -4   2       41.82       26.57     22.52 o
   0  -4   2     8385.69     8646.25    179.17 o
   1  -4   2     7788.34     7726.45    249.10 o
   2  -4   2   103571.75   103221.86   2583.91 o
   3  -4   2    73585.50    78543.46   1221.08 o
   4  -4   2      924.90      971.31     51.30 o
   5  -4   2      113.01      119.48     37.46 o
   6  -4   2     4663.83     4959.03    175.16 o
   7  -4   2     5224.86     5028.42    185.54 o
   8  -4   2      807.63      801.06     91.38 o
   9  -4   2     7036.66     6090.97    222.42 o
  10  -4   2     1775.26     1587.20    212.07 o
  11  -4   2       17.07     -118.28    110.66 o
  12  -4   2        2.22       14.49    120.37 o
 -11  -3   2     1278.59     1383.35    247.01 o
 -10  -3   2      113.65      -34.20    123.21 o
  -9  -3   2     4724.09     4962.92    346.47 o
  -8  -3   2     3863.29     3994.96    170.65 o
  -7  -3   2       67.47      106.65     67.43 o
  -6  -3   2      808.22      886.95     79.60 o
  -5  -3   2    19108.92    19442.27    441.51 o
  -4  -3   2    22089.91    22233.26    696.16 o
  -3  -3   2     1242.39     1255.58     54.48 o
  -2  -3   2    17610.01    18676.84    404.63 o
  -1  -3   2    20317.90    22314.41    376.79 o
   0  -3   2      140.11      129.68     25.25 o
   1  -3   2     1276.52     1298.12     64.82 o
   2  -3   2   105813.02   115198.34   4368.25 o
   3  -3   2    64256.46    68796.59   1069.65 o
   4  -3   2     3689.87     3895.17    104.48 o
   5  -3   2      255.09      255.39     39.03 o
   6  -3   2      294.03      323.78     47.56 o
   7  -3   2     5207.91     5081.21    151.67 o
   8  -3   2      761.22      883.62     91.33 o
   9  -3   2     3777.87     3532.32    165.42 o
  10  -3   2     5550.93     6133.31    375.00 o
  11  -3   2      355.33      229.69    142.32 o
  12  -3   2        1.08       13.14    128.73 o
 -11  -2   2      752.26      584.08    171.15 o
 -10  -2   2       95.02      -42.86    114.99 o
  -9  -2   2     3625.82     3517.74    305.40 o
  -8  -2   2     6624.07     6187.85    211.69 o
  -7  -2   2     2212.61     2097.05    115.47 o
  -6  -2   2     1412.85     1338.28    135.08 o
  -5  -2   2     7921.01     7907.70    218.22 o
  -4  -2   2    28559.72    29662.26    605.70 o
  -3  -2   2     9286.58     9152.46    219.12 o
  -2  -2   2      573.71      589.18     61.85 o
  -1  -2   2    79171.92    85670.83   1327.70 o
   0  -2   2       98.29      128.79     17.41 o
   1  -2   2      574.20      505.76     54.88 o
   2  -2   2    57823.74    64409.36    875.95 o
   3  -2   2    35519.70    37789.32    607.40 o
   4  -2   2    18829.87    20040.75    353.21 o
   5  -2   2      513.32      458.05     82.44 o
   6  -2   2     1312.71     1433.59     90.72 o
   7  -2   2      300.11      432.36     89.55 o
   8  -2   2      581.72      649.84     82.67 o
   9  -2   2      238.17      212.77     64.27 o
  10  -2   2     5569.87     6273.40    384.70 o
  11  -2   2     2895.12     2952.04    296.59 o
  12  -2   2      130.51      303.76    162.19 o
 -12  -1   2      135.67      118.73    136.35 o
 -11  -1   2      226.87      459.52    163.38 o
 -10  -1   2      605.18      550.17    168.46 o
  -9  -1   2      878.83      866.18    186.83 o
  -8  -1   2    10755.03    10499.24    530.91 o
  -7  -1   2    11620.87    11226.88    374.25 o
  -6  -1   2     1701.83     1454.62    175.03 o
  -5  -1   2      493.29      498.72     56.00 o
  -4  -1   2    11201.75    11763.89    270.36 o
  -3  -1   2    18779.78    20862.61    422.23 o
  -2  -1   2     8940.31     9880.61    211.96 o
  -1  -1   2    53070.89    58286.48    904.07 o
   0  -1   2    46399.03    52304.71    813.68 o
   1  -1   2     1534.58     1488.89     34.63 o
   2  -1   2    10936.22    12479.94    191.97 o
   3  -1   2    19203.39    20907.89    355.74 o
   4  -1   2    21966.02    21699.20    380.57 o
   5  -1   2     1746.03     1762.05     78.69 o
   6  -1   2      570.58      570.86     88.97 o
   7  -1   2      104.43      104.57     40.81 o
   8  -1   2       17.29      -55.96     37.31 o
   9  -1   2      347.35      233.78    152.40 o
  10  -1   2     2214.28     3228.62    292.26 o
  11  -1   2     4155.78     4101.22    340.05 o
  12  -1   2      455.48      496.41    168.16 o
 -12   0   2      224.39      289.57    160.99 o
 -11   0   2       59.63       89.90    138.59 o
 -10   0   2      543.70      501.34    164.72 o
  -9   0   2        9.06       39.87    110.51 o
  -8   0   2     7879.11     7438.29    322.20 o
  -7   0   2    21836.18    20994.10    476.58 o
  -6   0   2     6687.09     6139.78    193.25 o
  -5   0   2       15.53       29.01     27.28 o
  -4   0   2       36.06       47.53     46.45 o
  -3   0   2     4240.62     4540.15    119.73 o
  -2   0   2    16017.84    18217.70    357.10 o
  -1   0   2    44009.48    51116.98   1419.49 o
   0   0   2    87423.88    82999.69   3547.76 o
   1   0   2     9334.75     9823.82    147.45 o
   2   0   2    21167.21    22895.72    331.26 o
   3   0   2     4232.01     4297.15    107.01 o
   4   0   2    44197.89    44624.84    726.04 o
   5   0   2     9415.14     9826.07    215.94 o
   6   0   2     1413.25     1375.71     81.12 o
   7   0   2     3962.63     3540.16    175.76 o
   8   0   2      206.80      216.90     54.01 o
   9   0   2       56.49       10.10     48.42 o
  10   0   2     1120.65     1271.64    206.99 o
  11   0   2     3029.16     3258.49    310.78 o
  12   0   2     1354.17     1641.71    254.63 o
 -12   1   2      230.84      279.87    156.21 o
 -11   1   2      915.78      966.39    208.48 o
 -10   1   2        6.75      -52.87    108.72 o
  -9   1   2      447.83      386.80    141.58 o
  -8   1   2     2565.71     2703.75    129.89 o
  -7   1   2    30768.59    31106.22    659.22 o
  -6   1   2    20664.30    20871.30    458.72 o
  -5   1   2      148.81      218.57     36.64 o
  -4   1   2      970.22     1015.94     57.48 o
  -3   1   2     9615.81    10658.47    238.13 o
  -2   1   2     4118.58     4422.09    106.80 o
  -1   1   2    24733.69    26729.78    508.68 o
   0   1   2    20757.79    25051.32    644.56 o
   1   1   2    59642.27    67346.54    913.10 o
   2   1   2     2847.12     2874.98    105.04 o
   3   1   2      541.81      499.11     42.23 o
   4   1   2    11717.82    11645.75    236.68 o
   5   1   2    14362.55    14313.73    289.13 o
   6   1   2        1.09       -6.95     48.17 o
   7   1   2     4741.28     4676.23    155.04 o
   8   1   2     3022.76     2764.55    165.74 o
   9   1   2      657.96      626.65     89.98 o
  10   1   2      235.10      339.16    140.98 o
  11   1   2     1615.90     1914.26    261.20 o
 -12   2   2       35.17       81.84    123.06 o
 -11   2   2     1149.14     1138.58    209.23 o
 -10   2   2     1274.46     1143.06    211.77 o
  -9   2   2       14.38      -90.50     82.59 o
  -8   2   2      354.10      393.57     92.22 o
  -7   2   2    13862.14    13935.03    342.81 o
  -6   2   2    28049.55    28754.65    604.14 o
  -5   2   2     1215.53     1224.18     94.91 o
  -4   2   2     8686.02     8885.26    214.37 o
  -3   2   2      351.42      479.62     68.17 o
  -2   2   2      111.48      125.76     25.01 o
  -1   2   2     3799.21     4062.69    139.93 o
   0   2   2    33783.48    36892.71    699.21 o
   1   2   2    50815.63    54742.05    860.39 o
   2   2   2     5084.77     5451.46    233.00 o
   3   2   2      359.29      403.59     42.28 o
   4   2   2      187.81      246.81     39.55 o
   5   2   2     2810.84     2935.98    108.61 o
   6   2   2     1331.17     1427.62    122.65 o
   7   2   2     1156.33     1170.73     88.76 o
   8   2   2     8505.01     8205.80    252.02 o
   9   2   2     3300.19     3110.71    165.53 o
  10   2   2       44.50       33.45    112.45 o
  11   2   2      109.70      139.34    130.97 o
 -12   3   2      145.18       84.83    119.47 o
 -11   3   2      551.89      659.19    185.48 o
 -10   3   2     4113.52     4010.87    312.42 o
  -9   3   2     2380.50     2618.11    248.06 o
  -8   3   2       11.94       19.98     39.67 o
  -7   3   2     2334.79     2024.82    125.52 o
  -6   3   2    22196.73    22724.15    516.72 o
  -5   3   2    15984.28    17821.16    396.35 o
  -4   3   2      108.26       86.66     29.36 o
  -3   3   2    14558.57    14397.36    315.08 o
  -2   3   2    20278.78    21582.42    581.54 o
  -1   3   2      865.66      791.96     68.85 o
   0   3   2     1847.87     1635.17    145.23 o
   1   3   2    58578.35    61878.10    977.27 o
   2   3   2    35279.51    37088.76    614.52 o
   3   3   2        7.92      -12.03     39.69 o
   4   3   2     5865.75     5975.19    159.12 o
   5   3   2      294.89      303.47     76.07 o
   6   3   2     1485.86     1535.92    155.81 o
   7   3   2      668.62      763.85     79.49 o
   8   3   2     7816.57     7435.29    217.50 o
   9   3   2     5531.10     4897.35    217.81 o
  10   3   2      107.37      245.67    136.05 o
  11   3   2      103.45      146.35    130.08 o
 -12   4   2      443.84      234.47    158.60 o
 -11   4   2      205.10      196.83    137.39 o
 -10   4   2     4414.11     3627.06    305.70 o
  -9   4   2     5096.81     4493.84    314.81 o
  -8   4   2      292.63      438.35     65.45 o
  -7   4   2     1016.14     1192.11    148.60 o
  -6   4   2     4109.97     4120.87    148.37 o
  -5   4   2    15127.02    16143.46    372.10 o
  -4   4   2     1556.51     1647.22     83.63 o
  -3   4   2    18670.08    18549.14    524.64 o
  -2   4   2    14314.53    14019.75    415.62 o
  -1   4   2        5.99       26.74     22.99 o
   0   4   2     1296.80     1247.40     65.19 o
   1   4   2    26828.11    28311.83    486.93 o
   2   4   2    61739.64    65037.85   1043.77 o
   3   4   2     6432.92     6112.99    213.46 o
   4   4   2     8229.35     7988.31    199.31 o
   5   4   2     2601.25     2528.40    117.70 o
   6   4   2      140.70      130.98     48.53 o
   7   4   2       21.67       89.55     51.45 o
   8   4   2     4356.88     4198.97    164.73 o
   9   4   2     2681.29     2498.85    159.18 o
  10   4   2      189.47       31.21    120.07 o
  11   4   2       36.34      -22.10    110.36 o
 -12   5   2      105.15      154.87    120.97 o
 -11   5   2       20.43      -85.27    101.25 o
 -10   5   2     3045.19     3082.71    290.62 o
  -9   5   2     8243.05     7654.96    421.44 o
  -8   5   2      879.35      938.38     86.83 o
  -7   5   2     2723.57     2567.29    293.68 o
  -6   5   2       52.62       52.71     40.53 o
  -5   5   2     8136.30     8065.15    227.24 o
  -4   5   2     4612.38     3966.04    406.06 o
  -3   5   2     9627.85     9372.24    314.66 o
  -2   5   2    17624.51    16895.32    506.72 o
  -1   5   2    10272.40    10682.35    246.63 o
   0   5   2     2754.80     2936.30    108.97 o
   1   5   2    10844.39    11324.30    238.10 o
   2   5   2    26476.30    26391.11    474.59 o
   3   5   2    14566.98    14515.47    302.22 o
   4   5   2      954.17      843.85     83.09 o
   5   5   2     9996.37     9533.11    330.77 o
   6   5   2      441.25      472.05     69.97 o
   7   5   2      102.43      187.67     56.50 o
   8   5   2     1184.21     1114.74    100.17 o
   9   5   2     1798.52     1977.95    146.36 o
  10   5   2      984.74      737.15    189.66 o
 -12   6   2       31.05      230.88    136.05 o
 -11   6   2       68.25      -14.93    112.01 o
 -10   6   2     2021.44     1598.70    226.85 o
  -9   6   2     7759.27     7182.29    413.53 o
  -8   6   2     6343.37     6623.55    387.09 o
  -7   6   2      103.19      112.58     51.96 o
  -6   6   2     2628.44     2590.68    129.47 o
  -5   6   2      373.74      307.91     56.99 o
  -4   6   2     7804.34     7092.98    270.01 o
  -3   6   2      744.04      807.19     90.65 o
  -2   6   2    24663.69    25513.21    518.14 o
  -1   6   2    19145.38    19757.54    421.58 o
   0   6   2     5320.98     5540.44    236.03 o
   1   6   2     2267.01     2241.88     94.47 o
   2   6   2     6748.44     6619.33    177.41 o
   3   6   2    16330.42    15880.36    332.09 o
   4   6   2     2226.81     2102.85    110.70 o
   5   6   2     7902.08     7294.45    270.76 o
   6   6   2     6043.93     5419.91    635.36 o
   7   6   2      620.69      633.97     81.81 o
   8   6   2       47.00       18.09     49.66 o
   9   6   2      766.67      948.55    115.28 o
  10   6   2     1145.63     1171.14    224.91 o
 -12   7   2      623.35      423.98    161.29 o
 -11   7   2      212.84      255.97    126.34 o
 -10   7   2      223.74      169.65    123.80 o
  -9   7   2     2148.63     1709.07    235.06 o
  -8   7   2     8863.12     8692.94    271.32 o
  -7   7   2     2614.35     2616.62    209.53 o
  -6   7   2     4708.57     4611.46    283.67 o
  -5   7   2     2389.17     2245.70    125.58 o
  -4   7   2     2608.26     2330.03    151.28 o
  -3   7   2     1080.35     1133.97     63.02 o
  -2   7   2     9403.90     9226.39    225.66 o
  -1   7   2    22561.60    22702.07    484.79 o
   0   7   2     6942.35     6813.90    239.92 o
   1   7   2      637.22      707.45     67.49 o
   2   7   2      148.77      134.59     91.37 o
   3   7   2     5000.89     4541.89    155.62 o
   4   7   2     2491.98     2439.75    123.31 o
   5   7   2     3053.88     2827.46    137.99 o
   6   7   2     6356.58     6219.09    202.36 o
   7   7   2      861.84      938.35     95.85 o
   8   7   2       68.25       -7.92     57.58 o
   9   7   2       70.83       42.84     74.15 o
 -11   8   2      629.34      680.25    177.72 o
 -10   8   2        2.07      154.27    124.85 o
  -9   8   2       86.34       86.02    117.23 o
  -8   8   2     5886.85     5622.67    229.76 o
  -7   8   2     5988.99     5886.14    429.73 o
  -6   8   2     1241.71     1399.49    145.61 o
  -5   8   2     9003.48     8481.86    337.51 o
  -4   8   2       80.34      177.27     69.89 o
  -3   8   2     1883.12     1959.96    156.06 o
  -2   8   2     2994.64     2969.02    127.91 o
  -1   8   2    25450.90    27088.21    879.17 o
   0   8   2    13571.96    13519.40    337.77 o
   1   8   2      732.35      637.18     78.63 o
   2   8   2     1007.49      860.21     84.83 o
   3   8   2     1036.41      980.66     85.85 o
   4   8   2     1644.67     1571.32    176.41 o
   5   8   2      108.59       54.21     52.63 o
   6   8   2     3595.76     3328.18    221.71 o
   7   8   2     1815.30     1623.58    122.82 o
   8   8   2       99.39      158.16     76.31 o
   9   8   2       36.30       61.63     65.23 o
 -11   9   2      586.49      517.62    170.10 o
 -10   9   2        2.13       -7.02    100.96 o
  -9   9   2       11.02      109.02    119.62 o
  -8   9   2     2710.93     2775.37    294.05 o
  -7   9   2     5031.83     4852.40    266.13 o
  -6   9   2      749.20      680.33     89.98 o
  -5   9   2     4447.14     3945.76    224.61 o
  -4   9   2     2954.68     2810.01    187.42 o
  -3   9   2      173.24      169.65     74.97 o
  -2   9   2      843.61      677.41    118.28 o
  -1   9   2     9412.26     9304.66    253.15 o
   0   9   2     8703.33     8972.22    259.09 o
   1   9   2      435.62      353.14     69.15 o
   2   9   2      533.38      509.27     74.01 o
   3   9   2      372.16      422.91     72.68 o
   4   9   2       18.29       34.06     49.70 o
   5   9   2      464.09      476.10     78.14 o
   6   9   2     1023.91      986.79    114.21 o
   7   9   2     2390.04     2561.73    179.74 o
   8   9   2      651.76      601.45    113.43 o
 -10  10   2      278.27      358.42    159.65 o
  -9  10   2        1.15      -43.31    114.40 o
  -8  10   2      657.23      724.90    184.59 o
  -7  10   2     2780.75     2469.61    160.17 o
  -6  10   2     2123.10     2061.42    146.37 o
  -5  10   2      794.58      674.13    119.92 o
  -4  10   2     5716.45     5311.19    282.55 o
  -3  10   2     4336.11     4276.40    253.73 o
  -2  10   2       82.78       63.17     79.45 o
  -1  10   2      873.28     1050.17    153.52 o
   0  10   2     5008.69     5336.22    193.51 o
   1  10   2     2064.27     2227.16    134.65 o
   2  10   2        1.53      -35.47     52.74 o
   3  10   2     1657.10     1548.10    201.74 o
   4  10   2      912.12      719.58     93.24 o
   5  10   2      140.52       87.87     61.02 o
   6  10   2      141.37       74.23     78.69 o
   7  10   2     1452.75     1424.02    150.58 o
 -10  11   2     1472.66     1805.84    276.28 o
  -9  11   2      125.16      174.88    140.68 o
  -8  11   2        6.76      -81.24    110.66 o
  -7  11   2      698.27      536.89     97.27 o
  -6  11   2     2995.69     2842.22    178.47 o
  -5  11   2       45.73       35.69     76.16 o
  -4  11   2     5362.52     4851.66    280.46 o
  -3  11   2    10376.55    10998.12    460.72 o
  -2  11   2     1243.07     1293.75    173.98 o
  -1  11   2      132.42      102.30     89.61 o
   0  11   2     2797.86     2787.01    236.56 o
   1  11   2     2760.61     2675.61    240.14 o
   2  11   2      156.05      179.92    105.81 o
   3  11   2     2007.44     2131.97    177.87 o
   4  11   2     1637.25     1651.00    127.74 o
   5  11   2        3.79      -34.32     74.47 o
   6  11   2        1.82        8.76    162.26 o
  -9  12   2      417.41      546.59    182.79 o
  -8  12   2       56.03      189.22    129.78 o
  -7  12   2        5.16       20.32     65.63 o
  -6  12   2      651.89      767.31    256.42 o
  -5  12   2      168.40      114.99     91.40 o
  -4  12   2     2542.92     2526.86    224.61 o
  -3  12   2     9853.50     9403.90    435.93 o
  -2  12   2     2419.27     2786.87    248.50 o
  -1  12   2       45.92       -4.03     89.01 o
   0  12   2        6.65      -80.79     74.67 o
   1  12   2      965.32     1088.85    180.40 o
   2  12   2      192.42      109.47    114.55 o
   3  12   2      449.93      341.99    136.20 o
   4  12   2      945.26      822.72    160.84 o
   5  12   2      297.66      296.74    100.20 o
   6  12   2        6.76       47.87     78.48 o
  -8  13   2       17.76      257.02    152.18 o
  -7  13   2      128.55      130.27     73.99 o
  -6  13   2       51.36       26.28     85.72 o
  -5  13   2       32.03      -19.56     68.25 o
  -4  13   2      581.74      803.01    157.26 o
  -3  13   2     4667.10     5361.67    332.29 o
  -2  13   2     2767.71     3296.87    277.92 o
  -1  13   2       91.21      -12.10    101.40 o
   0  13   2      152.96      193.40    115.44 o
   1  13   2       63.64       65.86     98.86 o
   2  13   2      101.12       80.35    113.50 o
   3  13   2       13.42      -67.50     94.68 o
   4  13   2      588.81      677.86    161.44 o
  -7  14   2      235.34      433.67    108.87 o
  -6  14   2      749.22      847.36    158.90 o
  -5  14   2      136.44      275.39    115.74 o
  -4  14   2        4.69       -7.17     94.68 o
  -3  14   2      439.10      513.14    142.62 o
  -2  14   2     2728.33     3599.28    301.07 o
  -1  14   2     1190.79     1356.32    206.99 o
   0  14   2      251.50      321.68    128.43 o
   1  14   2      127.94       57.94    101.85 o
   2  14   2       29.32       33.00    119.32 o
   3  14   2        8.35      -35.54    110.36 o
  -5  15   2      285.97      614.54    158.90 o
  -4  15   2        2.40      142.92    115.89 o
  -3  15   2       18.77      -20.16    104.99 o
  -2  15   2     1742.70     1971.61    248.95 o
  -1  15   2     1555.46     2341.53    267.17 o
   0  15   2        0.83       -3.43    100.96 o
   1  15   2      187.66      197.58    132.17 o
   0 -16   3      316.42      225.06    124.25 o
   1 -16   3       72.55      193.85    133.06 o
   2 -16   3       72.05      185.93    129.33 o
   3 -16   3      927.28     1263.13    205.64 o
   4 -16   3     1703.92     2012.23    235.81 o
  -3 -15   3      867.38     1006.12    190.56 o
  -2 -15   3      375.59      416.07    140.83 o
  -1 -15   3       73.80      -25.09     94.98 o
   0 -15   3      649.03      722.52    168.01 o
   1 -15   3      257.58      289.57    131.42 o
   2 -15   3       37.28       29.87    103.49 o
   3 -15   3      536.78      357.23    126.04 o
   4 -15   3     2869.05     3009.38    274.19 o
   5 -15   3     1225.29     1445.18    206.39 o
   6 -15   3      424.76      702.65    160.09 o
  -4 -14   3       17.54       69.15    103.20 o
  -3 -14   3      896.77      962.06    182.50 o
  -2 -14   3     1097.50      760.30    163.98 o
  -1 -14   3        6.78       97.82    105.58 o
   0 -14   3     1291.14     1323.62    202.36 o
   1 -14   3     1757.81     1970.86    227.30 o
   2 -14   3      455.15      441.75    132.32 o
   3 -14   3      168.05      178.91    100.66 o
   4 -14   3     1761.18     1707.87    202.96 o
   5 -14   3     1776.16     1783.74    209.97 o
   6 -14   3       68.65      207.29    111.11 o
   7 -14   3     1194.32     1291.34    440.71 o
   8 -14   3      183.76      109.44    100.21 o
  -5 -13   3      130.86      120.92     80.29 o
  -4 -13   3       26.92       47.29     74.60 o
  -3 -13   3       95.85       31.81     88.71 o
  -2 -13   3      919.17     1150.53    186.83 o
  -1 -13   3      105.49       80.35    101.55 o
   0 -13   3     2098.20     1945.03    222.97 o
   1 -13   3     4238.91     4786.40    307.64 o
   2 -13   3     1283.14     1405.45    190.56 o
   3 -13   3       33.31       32.26     80.20 o
   4 -13   3      524.77      715.65    146.95 o
   5 -13   3     1874.69     1901.72    200.57 o
   6 -13   3      645.30      714.15    151.13 o
   7 -13   3      601.42      658.03    112.32 o
   8 -13   3     1374.41     1513.73    179.06 o
   9 -13   3      133.11      252.09    139.78 o
  -6 -12   3      906.56      937.77    134.01 o
  -5 -12   3     1594.34     1627.82    162.86 o
  -4 -12   3       25.47      -40.13    174.66 o
  -3 -12   3      543.75      591.27    113.65 o
  -2 -12   3       19.69       32.86     95.13 o
  -1 -12   3      469.87      402.18    130.97 o
   0 -12   3      358.42      254.03    105.44 o
   1 -12   3     4470.57     4102.27    270.91 o
   2 -12   3     4872.92     5003.99    296.74 o
   3 -12   3      122.34       94.23     89.61 o
   4 -12   3        1.35       98.12     87.66 o
   5 -12   3      667.41      673.38    133.81 o
   6 -12   3     2448.06     2487.48    331.24 o
   7 -12   3       80.01      190.75     79.32 o
   8 -12   3     3084.87     2997.97    375.82 o
   9 -12   3     1387.14     1606.83    147.33 o
  -7 -11   3      105.16      146.05     76.00 o
  -6 -11   3     1219.71     1030.63    129.57 o
  -5 -11   3     3599.91     4275.48    235.07 o
  -4 -11   3      400.83      415.12     98.79 o
  -3 -11   3     1243.48     1307.64    140.08 o
  -2 -11   3      931.70      863.42    120.60 o
  -1 -11   3      609.64      617.23    139.63 o
   0 -11   3        1.92       62.87     89.01 o
   1 -11   3     9108.58     8979.32    409.05 o
   2 -11   3    14946.08    15052.90    562.42 o
   3 -11   3     1030.02      935.33    140.23 o
   4 -11   3       88.72       89.75     83.18 o
   5 -11   3      153.51      284.79     90.95 o
   6 -11   3     1072.41     1128.18    152.70 o
   7 -11   3      280.56      310.71     83.70 o
   8 -11   3     2191.11     1913.61    151.77 o
   9 -11   3     3656.53     3873.04    201.31 o
  10 -11   3      318.70      350.21    149.04 o
  -8 -10   3      258.00      224.22     83.43 o
  -7 -10   3      108.71      141.87     70.17 o
  -6 -10   3      555.59      587.90    106.89 o
  -5 -10   3     4427.34     4159.51    213.75 o
  -4 -10   3     2680.96     2501.46    221.92 o
  -3 -10   3     1298.74     1277.21    137.54 o
  -2 -10   3     4785.81     5054.39    387.84 o
  -1 -10   3       26.43       45.70     83.03 o
   0 -10   3       54.83      -93.64     68.10 o
   1 -10   3     6184.58     6176.62    309.44 o
   2 -10   3     8616.71     8356.12    367.38 o
   3 -10   3     1372.41     1012.84    135.90 o
   4 -10   3        0.69      -87.14     58.09 o
   5 -10   3      897.44      774.64    124.55 o
   6 -10   3      216.48      216.89     90.80 o
   7 -10   3     1133.91     1050.63    113.52 o
   8 -10   3      422.32      373.69     82.74 o
   9 -10   3     3858.95     4001.20    201.03 o
  10 -10   3     1556.88     1567.94    231.63 o
  -9  -9   3      872.12      588.11    178.46 o
  -8  -9   3      940.29      728.57    112.36 o
  -7  -9   3      418.56      542.46    100.21 o
  -6  -9   3       90.76        5.02     64.73 o
  -5  -9   3     1853.53     1413.71    300.55 o
  -4  -9   3     4311.42     4015.06    213.41 o
  -3  -9   3        6.15      -22.49     53.93 o
  -2  -9   3     9923.06     9429.35    313.53 o
  -1  -9   3     6316.31     6366.07    244.11 o
   0  -9   3      107.19        0.30     73.63 o
   1  -9   3        7.26       40.92     63.02 o
   2  -9   3     3426.51     3080.77    198.48 o
   3  -9   3     7534.61     6738.60    305.40 o
   4  -9   3     1095.85     1140.37    134.86 o
   5  -9   3      896.23     1029.71    133.81 o
   6  -9   3      805.13      857.41    100.15 o
   7  -9   3      156.10      187.18     63.72 o
   8  -9   3       79.31       78.21     55.82 o
   9  -9   3     2599.37     2855.75    170.19 o
  10  -9   3     4267.60     4187.09    318.70 o
  11  -9   3      961.00     1421.58    219.53 o
  -9  -8   3      536.68      539.12    186.23 o
  -8  -8   3     2707.51     2458.76    297.64 o
  -7  -8   3     1349.13     1367.04    132.54 o
  -6  -8   3      343.51      425.63     88.83 o
  -5  -8   3      312.51      331.91     81.19 o
  -4  -8   3     2245.06     2002.35    142.70 o
  -3  -8   3      643.65      620.01     90.66 o
  -2  -8   3     9720.10     9651.03    302.51 o
  -1  -8   3    20453.32    21033.62    519.99 o
   0  -8   3     6512.10     6856.13    307.79 o
   1  -8   3      353.86      322.73     84.08 o
   2  -8   3       47.69       58.69     52.87 o
   3  -8   3     7427.47     7154.51    303.91 o
   4  -8   3     6101.28     5773.25    270.01 o
   5  -8   3      424.04      367.92     74.30 o
   6  -8   3     6563.79     5719.57    723.56 o
   7  -8   3     1210.43     1092.26    104.57 o
   8  -8   3      428.25      460.52     81.52 o
   9  -8   3      678.91      734.05     96.27 o
  10  -8   3     5797.77     5636.75    365.44 o
  11  -8   3     2317.03     2485.20    271.80 o
 -10  -7   3      200.63      317.80    153.22 o
  -9  -7   3      274.09      386.20    164.87 o
  -8  -7   3     4105.64     4213.62    201.24 o
  -7  -7   3     4075.08     4155.40    195.90 o
  -6  -7   3      404.72      400.81     83.41 o
  -5  -7   3      770.64      572.57     90.85 o
  -4  -7   3       14.67      -17.60     52.46 o
  -3  -7   3     2079.17     1995.21     82.21 o
  -2  -7   3     3965.81     3837.53    141.45 o
  -1  -7   3    36089.56    36633.04    642.51 o
   0  -7   3    18660.05    18270.17    577.95 o
   1  -7   3      661.19      625.59     94.98 o
   2  -7   3      664.99      946.23    105.58 o
   3  -7   3     9169.54     9527.11    353.19 o
   4  -7   3     7282.96     6649.44    284.50 o
   5  -7   3       28.99      -15.75     38.73 o
   6  -7   3     5480.27     5447.63    199.05 o
   7  -7   3     8672.51     7185.43    313.02 o
   8  -7   3      201.93      140.56     59.30 o
   9  -7   3       15.35      -47.70     69.37 o
  10  -7   3     3144.38     3129.01    278.22 o
  11  -7   3     2729.90     2923.66    283.15 o
 -10  -6   3        1.36      154.87    141.43 o
  -9  -6   3      119.64      311.68    161.74 o
  -8  -6   3     4508.02     4362.25    195.99 o
  -7  -6   3     6906.88     6573.67    345.95 o
  -6  -6   3     1569.97     1626.52    119.41 o
  -5  -6   3     1660.42     1650.12    202.36 o
  -4  -6   3     2775.15     2675.07    131.32 o
  -3  -6   3       14.26       23.55     23.15 o
  -2  -6   3      812.14      906.54     55.51 o
  -1  -6   3    22228.38    22962.22    418.64 o
   0  -6   3    57693.02    60307.39    989.66 o
   1  -6   3     3210.96     3094.80    118.69 o
   2  -6   3      695.00      683.69     87.07 o
   3  -6   3     1294.08     1245.36    109.77 o
   4  -6   3     4837.90     4874.80    291.37 o
   5  -6   3      811.21      734.94     78.25 o
   6  -6   3     1884.34     1765.21    148.60 o
   7  -6   3     8644.53     8691.18    423.23 o
   8  -6   3     2271.25     2478.32    226.92 o
   9  -6   3        4.90        0.74     47.49 o
  10  -6   3      519.05      610.51    153.97 o
  11  -6   3     1841.95     1617.22    230.88 o
  12  -6   3      793.28      971.32    195.04 o
 -11  -5   3     1312.05     1050.62    235.81 o
 -10  -5   3      589.54      702.20    197.43 o
  -9  -5   3       14.98       90.50    127.54 o
  -8  -5   3      908.69      806.58     95.59 o
  -7  -5   3     4959.57     4671.17    188.07 o
  -6  -5   3     2040.16     2116.92    123.00 o
  -5  -5   3      258.06      283.13     39.01 o
  -4  -5   3     5719.36     5710.66    164.74 o
  -3  -5   3     5410.61     5514.22    152.05 o
  -2  -5   3      903.81      998.37     54.69 o
  -1  -5   3     2502.32     2111.10     77.18 o
   0  -5   3    46438.01    48350.66    797.59 o
   1  -5   3    44236.29    46208.60    913.17 o
   2  -5   3      430.19      487.15     71.24 o
   3  -5   3     9303.86     9870.05    235.74 o
   4  -5   3       84.27      176.09     40.34 o
   5  -5   3     2015.38     2066.53     80.72 o
   6  -5   3      571.34      553.62     70.53 o
   7  -5   3     9572.54     9660.28    281.96 o
   8  -5   3     7905.84     7647.70    251.42 o
   9  -5   3      365.04      577.43     86.20 o
  10  -5   3      236.90      332.29    132.91 o
  11  -5   3      115.57       -7.02    107.08 o
  12  -5   3      850.57      921.29    203.85 o
 -11  -4   3     1461.06     1516.12    260.60 o
 -10  -4   3     2476.37     2640.21    306.30 o
  -9  -4   3       51.14      -20.31    114.69 o
  -8  -4   3      170.51      190.49     72.13 o
  -7  -4   3     1433.76     1613.19    116.71 o
  -6  -4   3     6541.10     6274.91    207.83 o
  -5  -4   3      950.98     1246.01    116.82 o
  -4  -4   3     7911.11     8234.56    253.34 o
  -3  -4   3    13700.85    13912.69    264.17 o
  -2  -4   3      410.20      477.51     39.37 o
  -1  -4   3     1111.72     1147.72     62.61 o
   0  -4   3    34641.78    35264.21    586.41 o
   1  -4   3    64975.15    67674.52   1294.96 o
   2  -4   3     5556.20     5201.68    113.12 o
   3  -4   3     5696.82     6028.05    131.51 o
   4  -4   3     3873.35     4188.39    110.94 o
   5  -4   3      955.04      994.72     59.91 o
   6  -4   3       61.41      118.44     38.72 o
   7  -4   3    13584.11    13539.82    288.38 o
   8  -4   3    20226.20    19681.37    481.16 o
   9  -4   3     1560.77     1422.95    117.64 o
  10  -4   3      922.08      912.18    174.88 o
  11  -4   3       56.10       29.87    114.99 o
  12  -4   3      615.05      375.30    164.87 o
 -11  -3   3      890.10      988.34    214.75 o
 -10  -3   3     6143.12     6774.44    437.87 o
  -9  -3   3     2792.46     2428.59    270.46 o
  -8  -3   3      691.90      581.84     75.85 o
  -7  -3   3       21.99       58.23     78.55 o
  -6  -3   3     7921.66     7669.27    228.12 o
  -5  -3   3     3394.01     3375.14    130.21 o
  -4  -3   3     7772.20     7832.31    212.31 o
  -3  -3   3    28081.71    29321.80    494.36 o
  -2  -3   3     1249.10     1069.12     49.57 o
  -1  -3   3     4330.45     4368.97    104.45 o
   0  -3   3     2402.28     2151.21    102.21 o
   1  -3   3   106648.66   110612.38   2066.99 o
   2  -3   3    66895.05    71602.15   1117.94 o
   3  -3   3       35.60       84.68     46.04 o
   4  -3   3    12872.97    13316.38    253.09 o
   5  -3   3     2733.97     2776.90     95.85 o
   6  -3   3     1704.05     1660.75    110.41 o
   7  -3   3     5121.02     5132.64    153.36 o
   8  -3   3     8212.16     8030.88    292.72 o
   9  -3   3     3242.88     3266.50    198.03 o
  10  -3   3       24.73       31.96    111.26 o
  11  -3   3      368.67      592.14    166.22 o
  12  -3   3      117.06      133.81    136.80 o
 -12  -2   3       14.68      -60.33    123.06 o
 -11  -2   3      540.11      360.96    157.56 o
 -10  -2   3     6714.31     6492.18    423.09 o
  -9  -2   3     5330.33     4977.11    344.23 o
  -8  -2   3      174.04      145.77     51.76 o
  -7  -2   3     1054.98      978.82     82.09 o
  -6  -2   3     1052.95     1188.30     81.82 o
  -5  -2   3     5433.77     5532.44    168.71 o
  -4  -2   3     2734.32     2754.28    102.08 o
  -3  -2   3    24538.74    26102.84    688.47 o
  -2  -2   3    16297.22    16794.59    289.87 o
  -1  -2   3      116.38      145.29     21.85 o
   0  -2   3      753.60      833.68     36.38 o
   1  -2   3    38855.48    41723.98    800.41 o
   2  -2   3    23058.84    25399.50    365.63 o
   3  -2   3       30.22       63.33     33.19 o
   4  -2   3    17063.66    17883.19    323.81 o
   5  -2   3    14205.25    14690.93    287.48 o
   6  -2   3     4312.50     4305.84    132.12 o
   7  -2   3      498.38      538.96     63.16 o
   8  -2   3     1700.63     1524.53     98.60 o
   9  -2   3     5220.18     5195.06    608.57 o
  10  -2   3      748.79      892.17    179.36 o
  11  -2   3      380.21      353.34    151.58 o
  12  -2   3      388.09      488.20    164.72 o
 -12  -1   3       45.63      -46.89    126.49 o
 -11  -1   3      131.61       88.26    140.38 o
 -10  -1   3     2246.77     2002.82    258.51 o
  -9  -1   3     8826.46     9410.17    494.17 o
  -8  -1   3     1636.73     1700.25    104.77 o
  -7  -1   3     2509.74     2438.60    116.08 o
  -6  -1   3      223.09      174.40     65.71 o
  -5  -1   3     1226.56     1176.36    204.45 o
  -4  -1   3      287.50      359.19     37.52 o
  -3  -1   3     2673.87     2630.95    107.82 o
  -2  -1   3    57540.35    61139.60   1515.52 o
  -1  -1   3    30427.33    33983.87    625.29 o
   0  -1   3     3121.53     3368.83     83.95 o
   1  -1   3      762.69      786.22     36.80 o
   2  -1   3    52893.50    58020.73    793.59 o
   3  -1   3    12706.52    13159.83    212.51 o
   4  -1   3    12028.10    12826.30    249.37 o
   5  -1   3    24563.51    24155.86    432.56 o
   6  -1   3     8346.49     8177.93    289.80 o
   7  -1   3      821.92      839.12     74.24 o
   8  -1   3     2394.24     2238.95    146.85 o
   9  -1   3     3206.43     3150.28    171.06 o
  10  -1   3     1844.07     2056.73    245.22 o
  11  -1   3       14.63      295.55    135.15 o
  12  -1   3     1144.36     1239.69    229.69 o
 -12   0   3      495.92      579.15    189.81 o
 -11   0   3        0.03       78.70    132.32 o
 -10   0   3       62.57      -24.94    122.61 o
  -9   0   3     6020.70     6924.98    406.51 o
  -8   0   3     6967.49     6998.92    322.20 o
  -7   0   3      150.96      103.01     51.52 o
  -6   0   3     8112.03     8017.20    323.10 o
  -5   0   3      101.75      103.85     27.82 o
  -4   0   3     1630.92     1544.27     64.87 o
  -3   0   3    12740.38    13329.75    276.66 o
  -2   0   3    59567.21    65539.95   1836.60 o
  -1   0   3    20996.70    24053.83    536.66 o
   0   0   3      849.39      952.67     41.89 o
   1   0   3    22636.19    26173.32    368.44 o
   2   0   3    10481.83    11338.43    181.45 o
   3   0   3    22542.14    23857.41    407.35 o
   4   0   3       31.44       15.89     25.90 o
   5   0   3    37960.98    37765.51    641.60 o
   6   0   3    18333.60    17634.32    518.42 o
   7   0   3       53.50       28.64     39.85 o
   8   0   3       51.93       30.09     44.66 o
   9   0   3     1375.75     1345.21    101.15 o
  10   0   3     1740.36     1878.87    138.18 o
  11   0   3       71.18      -11.65    113.80 o
 -12   1   3      863.79     1058.68    222.52 o
 -11   1   3       31.05      170.85    133.51 o
 -10   1   3      136.04       35.24    119.77 o
  -9   1   3     2572.18     2406.79    254.78 o
  -8   1   3    13508.98    13402.52    572.28 o
  -7   1   3      776.46      710.24    134.56 o
  -6   1   3    14760.15    15414.50    412.93 o
  -5   1   3    12593.09    12938.25    295.73 o
  -4   1   3      267.37      357.22     64.29 o
  -3   1   3    14369.95    16535.72    337.26 o
  -2   1   3    15150.08    15802.24    315.49 o
  -1   1   3    44715.01    50557.10   1260.29 o
   0   1   3     8786.97     9204.97    265.83 o
   1   1   3    54955.61    60214.03   1107.44 o
   2   1   3    12493.26    13063.32    206.08 o
   3   1   3       94.23       97.58     27.85 o
   4   1   3      118.29      206.92     37.76 o
   5   1   3    10623.54    10481.72    232.37 o
   6   1   3    16334.10    16391.05    336.52 o
   7   1   3     3042.47     2938.29    124.34 o
   8   1   3      161.21      142.52     51.67 o
   9   1   3       19.11       85.11     52.66 o
  10   1   3      964.99      997.43    111.18 o
  11   1   3      403.19      444.44    159.20 o
 -12   2   3     1377.33     1822.57    267.62 o
 -11   2   3      536.46      649.64    183.69 o
 -10   2   3        5.92       99.46    113.50 o
  -9   2   3      302.47      190.71    123.80 o
  -8   2   3     6591.62     6365.84    362.45 o
  -7   2   3     6018.05     5511.18    451.39 o
  -6   2   3     5969.51     5716.26    171.51 o
  -5   2   3    22656.08    24817.44    516.78 o
  -4   2   3     5968.15     5900.69    267.17 o
  -3   2   3     2156.12     1988.05     70.96 o
  -2   2   3     7164.08     7223.89    169.66 o
  -1   2   3    54335.71    55894.72   1400.97 o
   0   2   3    24468.03    27324.46    723.71 o
   1   2   3       73.41       67.02     27.77 o
   2   2   3    13176.31    13445.55    215.04 o
   3   2   3     6249.81     6637.78    158.00 o
   4   2   3      324.85      362.88     46.09 o
   5   2   3      924.95      892.47     69.07 o
   6   2   3    10752.29    10062.51    735.22 o
   7   2   3    10672.41    10299.05    256.52 o
   8   2   3      931.98      936.98     87.04 o
   9   2   3        9.45        3.60     46.47 o
  10   2   3       98.13      108.68     64.03 o
  11   2   3      417.24      420.10    155.02 o
 -12   3   3     1275.96     1295.54    235.81 o
 -11   3   3     1342.22     1191.30    220.28 o
 -10   3   3      260.92      359.61    145.01 o
  -9   3   3      474.76      459.82    136.80 o
  -8   3   3       36.19      152.93    107.08 o
  -7   3   3     5875.65     5653.12    189.81 o
  -6   3   3      136.23      144.48     64.96 o
  -5   3   3    16641.95    17126.10    581.84 o
  -4   3   3    45943.75    46349.85    899.78 o
  -3   3   3    11349.38    10809.33    313.17 o
  -2   3   3        1.84       34.65     29.12 o
  -1   3   3     3657.98     3417.69    139.34 o
   0   3   3    31416.80    33834.64    659.84 o
   1   3   3     9246.34     9717.06    271.88 o
   2   3   3    19970.13    20625.68    372.32 o
   3   3   3    18565.57    18765.69    353.42 o
   4   3   3      206.18      260.40     43.64 o
   5   3   3      114.04       23.67     35.29 o
   6   3   3     3865.72     3758.20    139.95 o
   7   3   3    12157.85    11712.50    284.48 o
   8   3   3     2497.94     2436.60    130.38 o
   9   3   3        9.74       15.89     48.39 o
  10   3   3       76.36       58.77     57.49 o
  11   3   3       28.83       76.16    124.70 o
 -12   4   3      379.68      469.98    166.22 o
 -11   4   3     2641.82     2751.77    291.07 o
 -10   4   3     1395.41     1129.32    195.04 o
  -9   4   3      367.27      357.67    130.08 o
  -8   4   3       49.36      237.45    123.36 o
  -7   4   3     4886.74     4744.98    167.86 o
  -6   4   3     3778.56     3750.06    191.38 o
  -5   4   3    10412.33     9942.33    254.85 o
  -4   4   3    82150.63    80252.98   1520.68 o
  -3   4   3    24257.28    24937.53    678.76 o
  -2   4   3      411.71      330.49     52.87 o
  -1   4   3     1797.40     1698.31    111.41 o
   0   4   3    12157.41    13080.29    293.73 o
   1   4   3    11156.76    11722.85    239.57 o
   2   4   3     4265.45     4348.03    126.88 o
   3   4   3    28808.64    29550.62    525.77 o
   4   4   3     4362.58     4420.34    141.75 o
   5   4   3      855.21      830.93     75.22 o
   6   4   3      390.01      400.66     63.93 o
   7   4   3    10640.76    10350.37    274.15 o
   8   4   3     3390.21     3295.81    151.68 o
   9   4   3        1.05       49.20     54.26 o
  10   4   3      329.35      245.38     85.95 o
 -12   5   3       40.95      121.86    130.52 o
 -11   5   3     2735.07     3162.01    302.27 o
 -10   5   3     3456.90     3320.76    297.19 o
  -9   5   3      107.44       30.76     99.91 o
  -8   5   3      357.39      461.76    143.52 o
  -7   5   3      261.91      276.68    134.03 o
  -6   5   3     2741.05     2403.86    116.61 o
  -5   5   3      337.82      342.66    109.92 o
  -4   5   3    54833.52    52604.87   1040.47 o
  -3   5   3    22552.59    21000.28    602.00 o
  -2   5   3       85.47      182.94     50.18 o
  -1   5   3      643.72      698.66     81.62 o
   0   5   3      562.75      490.44     51.90 o
   1   5   3     8649.05     8866.82    225.69 o
   2   5   3      390.32      394.24     73.67 o
   3   5   3    14709.05    14295.98    433.65 o
   4   5   3    17939.55    17283.03    355.98 o
   5   5   3      704.59      688.02     73.83 o
   6   5   3      265.28      367.11     64.18 o
   7   5   3     2971.31     2962.47    292.63 o
   8   5   3     1794.39     1872.89    201.56 o
   9   5   3        9.83      -19.83     47.39 o
  10   5   3      517.94      531.92     94.94 o
 -12   6   3        0.94     -117.38     78.26 o
 -11   6   3     1085.20      918.60    192.80 o
 -10   6   3     2972.73     2635.73    277.92 o
  -9   6   3      195.57      246.12    131.87 o
  -8   6   3     2414.94     2467.72    250.45 o
  -7   6   3     7882.71     7553.42    235.21 o
  -6   6   3       67.80       35.10     73.25 o
  -5   6   3       88.39       84.24     40.43 o
  -4   6   3     7781.67     6716.49    261.95 o
  -3   6   3    21064.88    18825.27    570.34 o
  -2   6   3     5177.55     5434.03    154.31 o
  -1   6   3      167.17      139.83     39.35 o
   0   6   3     2667.21     2568.63    112.54 o
   1   6   3      291.24      354.65     50.95 o
   2   6   3      570.09      515.80     59.82 o
   3   6   3     4567.56     4738.76    227.15 o
   4   6   3    18487.42    17479.37    369.33 o
   5   6   3     6039.86     5825.29    185.61 o
   6   6   3       46.67       40.28     48.96 o
   7   6   3        9.98      -62.31     48.59 o
   8   6   3      789.83      820.86    183.80 o
   9   6   3      239.69      254.89     66.08 o
  10   6   3       68.81       33.40     63.91 o
 -11   7   3       85.70       25.84    107.97 o
 -10   7   3     1409.21     1108.26    208.33 o
  -9   7   3     1498.38     1110.36    197.88 o
  -8   7   3      284.13      241.78    126.79 o
  -7   7   3    11573.19    10593.39    473.79 o
  -6   7   3     5023.13     4655.25    181.56 o
  -5   7   3        6.68       -7.29     41.11 o
  -4   7   3      104.14      128.73     60.33 o
  -3   7   3    22128.25    22022.08    670.99 o
  -2   7   3    18584.25    18706.14    407.29 o
  -1   7   3       42.04       61.75     37.34 o
   0   7   3     4270.30     4578.67    165.17 o
   1   7   3      374.46      406.25     63.57 o
   2   7   3     1014.13      962.34    102.09 o
   3   7   3      850.32      783.47     78.47 o
   4   7   3    13071.73    12030.23    290.57 o
   5   7   3     8244.80     8075.38    230.94 o
   6   7   3      690.82      738.72     88.30 o
   7   7   3      151.71      132.02     57.47 o
   8   7   3       29.93       43.14     66.24 o
   9   7   3      179.61      271.36     93.26 o
 -11   8   3       36.64       -3.88    116.04 o
 -10   8   3      325.69      463.86    153.22 o
  -9   8   3     1743.50     1139.03    210.27 o
  -8   8   3       19.37       68.70    102.15 o
  -7   8   3     7280.37     6653.72    232.59 o
  -6   8   3    10833.95    10217.71    306.93 o
  -5   8   3      660.17      502.46     79.47 o
  -4   8   3     3506.80     2944.42    182.35 o
  -3   8   3     4988.07     4769.68    248.36 o
  -2   8   3    20274.43    19652.65    432.95 o
  -1   8   3     1362.59     1391.36    182.20 o
   0   8   3     5121.41     5418.85    326.83 o
   1   8   3     2435.07     2093.24    153.60 o
   2   8   3       30.22       19.37     44.04 o
   3   8   3      871.35      837.10     83.72 o
   4   8   3     6029.04     5826.75    193.81 o
   5   8   3     8718.52     8155.23    240.03 o
   6   8   3     2374.78     2361.08    167.45 o
   7   8   3      152.27      198.75     66.22 o
   8   8   3      156.33      140.38    102.33 o
   9   8   3        1.37      -27.90     58.82 o
 -11   9   3       63.28       14.19    120.52 o
 -10   9   3        4.60      -89.61    105.58 o
  -9   9   3      730.41      874.69    192.65 o
  -8   9   3       27.35     -102.60    106.18 o
  -7   9   3     2137.87     1998.08    137.61 o
  -6   9   3     7442.75     5873.81    861.78 o
  -5   9   3     4283.26     4223.38    233.27 o
  -4   9   3     1749.66     1369.46    146.95 o
  -3   9   3      246.69      304.81     97.97 o
  -2   9   3     4425.95     4138.26    247.61 o
  -1   9   3     3244.56     3231.85    152.85 o
   0   9   3      468.42      499.25    143.44 o
   1   9   3     1737.60     1928.14    123.25 o
   2   9   3      993.55      915.53    100.89 o
   3   9   3      642.54      579.84     92.54 o
   4   9   3     1852.33     1840.73    142.89 o
   5   9   3     4009.00     3803.50    165.54 o
   6   9   3     2272.80     2400.00    228.46 o
   7   9   3       61.75      -29.10     64.17 o
   8   9   3      182.76       81.63     76.54 o
 -10  10   3      325.48      433.24    169.80 o
  -9  10   3       21.28       44.95    119.77 o
  -8  10   3       54.33      107.68    124.55 o
  -7  10   3      699.46      695.12     98.27 o
  -6  10   3     4988.51     4431.86    202.19 o
  -5  10   3     7264.04     6852.10    319.59 o
  -4  10   3      283.38      232.38     91.55 o
  -3  10   3      837.57     1120.66    150.98 o
  -2  10   3       94.84       57.20     83.78 o
  -1  10   3     3515.11     3081.07    233.57 o
   0  10   3       71.39      129.81     55.31 o
   1  10   3     2662.01     2570.68    196.38 o
   2  10   3     5472.39     5423.60    315.26 o
   3  10   3     1939.28     1836.71    123.33 o
   4  10   3      603.18      587.64     89.47 o
   5  10   3      320.34      365.93     65.20 o
   6  10   3     1432.43     1541.14    125.38 o
   7  10   3      490.71      627.02    115.86 o
 -10  11   3      222.63      235.81    150.24 o
  -9  11   3     1049.22      930.25    215.35 o
  -8  11   3      106.00       36.29    119.32 o
  -7  11   3        8.07      -13.88     57.96 o
  -6  11   3     1529.08     1678.16    143.00 o
  -5  11   3     8307.35     7741.87    357.67 o
  -4  11   3     3738.94     3674.10    241.78 o
  -3  11   3      179.55      181.90     94.68 o
  -2  11   3      273.66      152.03     98.27 o
  -1  11   3     1247.79     1343.93    183.99 o
   0  11   3      260.72      336.62    113.05 o
   1  11   3     1309.67     1456.83    191.01 o
   2  11   3     5866.97     6070.46    238.24 o
   3  11   3     2275.91     2273.34    157.76 o
   4  11   3       96.59       64.91     61.00 o
   5  11   3        6.13       45.04     59.38 o
   6  11   3      762.79      792.18    129.75 o
  -9  12   3     1757.68     1869.01    283.60 o
  -8  12   3      324.01      504.77    164.72 o
  -7  12   3       79.46      -16.93     59.87 o
  -6  12   3       72.94      169.64     75.83 o
  -5  12   3     3721.67     3715.77    252.09 o
  -4  12   3     5906.48     5484.87    321.08 o
  -3  12   3      191.46      374.85    117.68 o
  -2  12   3      787.99     1121.11    182.05 o
  -1  12   3      103.37      106.33     94.38 o
   0  12   3      130.89      245.67    112.60 o
   1  12   3      296.67      372.31    131.42 o
   2  12   3     3030.91     3067.48    267.77 o
   3  12   3     1846.20     1925.31    220.88 o
   4  12   3      296.27      368.06    133.96 o
   5  12   3        1.45       45.42     77.12 o
  -8  13   3      551.73      569.74    184.29 o
  -7  13   3       79.86      -28.07    170.10 o
  -6  13   3      110.30      165.77     94.83 o
  -5  13   3      989.26      925.02    157.56 o
  -4  13   3     3449.97     3337.94    266.87 o
  -3  13   3      946.59     1253.72    184.59 o
  -2  13   3      763.81     1046.74    180.70 o
  -1  13   3     1801.50     2210.11    246.12 o
   0  13   3      138.26      113.20    118.13 o
   1  13   3      178.71      213.71    130.52 o
   2  13   3     1167.73     1408.29    215.20 o
   3  13   3     1622.68     1616.77    218.34 o
   4  13   3      474.97      325.12    132.47 o
  -7  14   3      434.29      604.65    251.34 o
  -6  14   3       85.87       37.04     83.93 o
  -5  14   3       77.39      233.27    102.90 o
  -4  14   3      843.79     1304.35    192.65 o
  -3  14   3     1870.51     2329.88    251.19 o
  -2  14   3       51.34        7.02    109.32 o
  -1  14   3     1578.09     1639.32    232.97 o
   0  14   3     1076.28     1889.47    244.62 o
   1  14   3       50.00      112.90    114.99 o
   2  14   3      106.00      317.65    142.92 o
   3  14   3      804.07      758.81    186.98 o
  -5  15   3        0.63      192.50    117.98 o
  -4  15   3      141.84      281.66    131.12 o
  -3  15   3      948.02      967.88    189.81 o
  -2  15   3       99.36      132.91    132.17 o
  -1  15   3      895.87     1096.32    206.69 o
   0  15   3     1652.39     1984.30    249.10 o
   0 -16   4       30.06       -4.18    100.66 o
   1 -16   4        8.99       60.04    104.84 o
   2 -16   4      259.42      231.93    132.47 o
   3 -16   4      738.85     1039.12    200.42 o
   4 -16   4       19.77        1.05    105.88 o
  -3 -15   4      273.23      379.48    133.96 o
  -2 -15   4     2241.67     2746.84    275.83 o
  -1 -15   4     1312.95     1017.91    186.83 o
   0 -15   4       77.97      199.07    127.69 o
   1 -15   4        5.80      -88.41     76.76 o
   2 -15   4      246.46      418.16    137.99 o
   3 -15   4     1192.72     1385.14    204.30 o
   4 -15   4       87.31      126.49    100.81 o
   5 -15   4     1014.73      951.16    176.52 o
   6 -15   4      739.04      978.93    178.91 o
  -4 -14   4       25.59      185.78    109.17 o
  -3 -14   4        0.50     -134.41     89.61 o
  -2 -14   4     1866.59     1874.69    231.93 o
  -1 -14   4     3032.47     2748.78    261.05 o
   0 -14   4      714.99      853.19    171.89 o
   1 -14   4        1.28       69.74     98.42 o
   2 -14   4      141.45      308.69    112.90 o
   3 -14   4      508.03      417.71    129.63 o
   4 -14   4      186.13      341.69    120.82 o
   5 -14   4      864.31      857.82    159.05 o
   6 -14   4     2337.34     2377.97    237.15 o
   7 -14   4      594.21      760.01    125.41 o
   8 -14   4        0.95      -49.88     71.37 o
  -5 -13   4      350.68      419.01    107.47 o
  -4 -13   4       31.47       36.01    102.00 o
  -3 -13   4       35.14      117.68    105.44 o
  -2 -13   4      597.49      808.69    167.26 o
  -1 -13   4     4643.64     4555.52    306.30 o
   0 -13   4     3351.22     3582.56    279.42 o
   1 -13   4      170.15      283.90    117.83 o
   2 -13   4       20.09       25.84     86.47 o
   3 -13   4        2.68      148.60     86.02 o
   4 -13   4      150.49       59.44     91.55 o
   5 -13   4      194.98      246.71    101.40 o
   6 -13   4     3338.86     3722.04    271.95 o
   7 -13   4     3086.77     3012.49    200.34 o
   8 -13   4      124.16      174.95     80.29 o
   9 -13   4       63.01       47.05     70.94 o
  -6 -12   4        7.94       62.58     70.43 o
  -5 -12   4      633.33      660.99    117.24 o
  -4 -12   4     1369.44     1375.94    149.24 o
  -3 -12   4      207.71      265.73    109.47 o
  -2 -12   4        9.26     -116.26     77.51 o
  -1 -12   4     2268.01     2610.79    237.30 o
   0 -12   4     6376.38     7068.64    369.92 o
   1 -12   4     1634.81     1492.82    180.11 o
   2 -12   4       86.09      192.80     99.91 o
   3 -12   4     1070.56     1313.46    167.11 o
   4 -12   4       13.87       41.97     76.91 o
   5 -12   4       45.74       91.55     73.92 o
   6 -12   4     2225.95     2402.05    172.25 o
   7 -12   4     5723.26     5662.22    323.77 o
   8 -12   4      846.84     1017.44    122.84 o
   9 -12   4      430.45      567.34    103.74 o
  -7 -11   4      222.86      186.51    137.17 o
  -6 -11   4       29.97      -58.37     59.27 o
  -5 -11   4     1094.03     1151.34    138.18 o
  -4 -11   4     4651.91     4838.62    232.43 o
  -3 -11   4     1429.89     1261.59    136.95 o
  -2 -11   4      169.02      198.29     78.15 o
  -1 -11   4      651.48      867.08    154.72 o
   0 -11   4     8178.17     8727.08    404.72 o
   1 -11   4     4388.41     4612.72    283.00 o
   2 -11   4      229.89      242.08    102.15 o
   3 -11   4     2072.13     2014.47    188.77 o
   4 -11   4     1259.17     1163.22    152.03 o
   5 -11   4        8.65        0.15     59.29 o
   6 -11   4      688.06      720.01    101.12 o
   7 -11   4     6464.15     6168.02    249.49 o
   8 -11   4     2984.39     3429.53    193.19 o
   9 -11   4      144.83      197.52    173.24 o
  10 -11   4      658.67      600.50    175.03 o
  -8 -10   4       72.52      109.72     79.04 o
  -7 -10   4        6.05       21.49     88.48 o
  -6 -10   4      213.95      158.49     76.14 o
  -5 -10   4      103.48       79.30     83.11 o
  -4 -10   4     4114.21     4139.94    257.39 o
  -3 -10   4     3054.43     2924.17    381.19 o
  -2 -10   4       22.04      -47.01     83.26 o
  -1 -10   4        3.86       60.93     80.35 o
   0 -10   4     7691.70     7727.39    357.52 o
   1 -10   4    14225.17    14063.21    520.46 o
   2 -10   4     2621.40     2873.19    211.17 o
   3 -10   4     2029.87     2056.14    179.66 o
   4 -10   4     3049.05     3093.46    219.83 o
   5 -10   4      684.22      696.23    125.45 o
   6 -10   4      388.63      478.60     86.10 o
   7 -10   4     3303.21     3039.54    373.65 o
   8 -10   4     3374.56     3527.92    185.52 o
   9 -10   4      433.38      518.43     91.20 o
  10 -10   4      282.81      295.40    135.90 o
  -9  -9   4      106.35      115.59    138.44 o
  -8  -9   4      129.54       98.85     69.08 o
  -7  -9   4       23.78       -7.34     62.54 o
  -6  -9   4      212.39      152.49    116.56 o
  -5  -9   4        1.25      -21.63    138.96 o
  -4  -9   4     1506.70     1483.14    126.50 o
  -3  -9   4     7316.93     6748.90    323.18 o
  -2  -9   4     6292.54     6224.23    243.00 o
  -1  -9   4       27.54       30.29     54.38 o
   0  -9   4      129.83       96.47     77.36 o
   1  -9   4     5692.72     5971.43    287.93 o
   2  -9   4     2636.16     2953.53    200.12 o
   3  -9   4     3297.97     2758.19    198.62 o
   4  -9   4     9998.78     9010.23    369.77 o
   5  -9   4     5564.39     5481.59    279.72 o
   6  -9   4        0.41       33.73     51.70 o
   7  -9   4       82.92      126.77     59.95 o
   8  -9   4     3165.68     3198.71    178.09 o
   9  -9   4     3175.49     3103.38    174.11 o
  10  -9   4       18.68      -76.91    107.38 o
  11  -9   4     1292.16     1155.16    206.99 o
  -9  -8   4      876.76     1045.54    224.61 o
  -8  -8   4       41.33      102.19     66.68 o
  -7  -8   4      362.87      363.56     86.58 o
  -6  -8   4      403.23      428.48     86.01 o
  -5  -8   4        6.68       -7.52     57.03 o
  -4  -8   4      524.28      551.88    156.44 o
  -3  -8   4    10448.52    10687.58    481.20 o
  -2  -8   4    18504.28    18633.38    370.22 o
  -1  -8   4     1370.99     1436.88    125.47 o
   0  -8   4     3057.30     3125.02    173.68 o
   1  -8   4       13.22      -26.13     45.55 o
   2  -8   4     2769.77     2652.16    172.64 o
   3  -8   4       88.44       32.41     58.99 o
   4  -8   4    10470.32     9659.27    375.74 o
   5  -8   4    13830.44    13856.91    370.53 o
   6  -8   4      920.96     1190.46    128.81 o
   7  -8   4      107.90      118.42     73.85 o
   8  -8   4      781.26      920.60    102.56 o
   9  -8   4     4413.47     4523.14    209.45 o
  10  -8   4      326.82      333.78    135.30 o
  11  -8   4     1469.29     1809.57    239.54 o
 -10  -7   4      369.79      528.37    189.66 o
  -9  -7   4     2321.65     2496.40    307.20 o
  -8  -7   4      382.20      513.62     91.92 o
  -7  -7   4     2325.81     2289.71    267.62 o
  -6  -7   4     2171.45     2120.95    245.37 o
  -5  -7   4       17.80       54.33     57.30 o
  -4  -7   4      403.80      319.32     73.70 o
  -3  -7   4     8411.69     7895.15    187.81 o
  -2  -7   4    33152.76    34505.54    779.37 o
  -1  -7   4    12847.05    13170.34    347.31 o
   0  -7   4     8790.07     8656.64    237.00 o
   1  -7   4     3373.10     2951.34    173.98 o
   2  -7   4     3253.04     3338.24    186.53 o
   3  -7   4      301.51      471.77     87.81 o
   4  -7   4     9453.86     9478.12    360.51 o
   5  -7   4    14855.64    15240.83    386.18 o
   6  -7   4     4905.67     4733.23    234.17 o
   7  -7   4        7.67       -0.09     50.34 o
   8  -7   4      119.09       62.37     55.22 o
   9  -7   4     1742.88     1859.73    135.92 o
  10  -7   4     1212.82     1181.44    193.99 o
  11  -7   4      472.67      804.35    177.12 o
 -10  -6   4       15.36       27.78    143.82 o
  -9  -6   4     1466.27     1696.52    258.36 o
  -8  -6   4      709.50      730.83    188.92 o
  -7  -6   4     1599.22     1476.34    119.96 o
  -6  -6   4     6656.89     6236.47    223.16 o
  -5  -6   4     5421.22     4707.98    239.84 o
  -4  -6   4     1096.21     1120.99     81.46 o
  -3  -6   4     3430.97     3233.39    131.86 o
  -2  -6   4    25723.81    26587.45    474.24 o
  -1  -6   4    20660.70    20817.76    386.87 o
   0  -6   4     3493.56     3552.09    113.57 o
   1  -6   4    15014.58    14523.93    343.23 o
   2  -6   4     1866.44     1817.69     96.92 o
   3  -6   4       13.70       46.89     47.64 o
   4  -6   4     7201.96     7344.49    193.67 o
   5  -6   4    18516.62    19017.49    352.41 o
   6  -6   4     8455.19     7990.34    543.38 o
   7  -6   4      313.18      340.07     68.42 o
   8  -6   4      283.95      371.48     73.24 o
   9  -6   4      208.46      211.89    101.18 o
  10  -6   4      909.52     1104.23    187.42 o
  11  -6   4        0.20       47.79    116.34 o
 -11  -5   4        9.26     -113.80    127.09 o
 -10  -5   4       41.67      -36.89    112.75 o
  -9  -5   4      578.43      423.38    164.72 o
  -8  -5   4     3288.59     3050.67    155.51 o
  -7  -5   4        0.81       48.32     46.54 o
  -6  -5   4     7665.90     7627.09    242.47 o
  -5  -5   4     8629.45     8955.98    203.19 o
  -4  -5   4     7728.98     7744.04    245.50 o
  -3  -5   4     3373.68     3534.02    106.38 o
  -2  -5   4    11533.21    11781.81    237.01 o
  -1  -5   4    26547.94    26892.66    470.12 o
   0  -5   4     6672.80     7066.86    190.82 o
   1  -5   4    22006.06    22057.63    471.96 o
   2  -5   4    36754.39    37594.64    763.66 o
   3  -5   4     1458.78     1495.89     85.27 o
   4  -5   4       50.29       51.17     26.73 o
   5  -5   4     3410.54     3336.75    105.57 o
   6  -5   4    13033.87    13133.02    272.62 o
   7  -5   4     5864.74     5807.73    164.37 o
   8  -5   4       39.08        5.80     90.43 o
   9  -5   4      104.66      172.94     64.85 o
  10  -5   4      444.44      444.34    126.79 o
  11  -5   4      484.15      463.11    152.78 o
  12  -5   4      284.92      391.72    160.39 o
 -11  -4   4      631.88      967.73    224.31 o
 -10  -4   4       69.80       56.30    123.21 o
  -9  -4   4      122.17      156.36    136.65 o
  -8  -4   4     1293.77     1604.93    111.81 o
  -7  -4   4     1624.21     1635.53    109.95 o
  -6  -4   4     3812.48     3696.26    202.56 o
  -5  -4   4    28041.40    28169.12    500.21 o
  -4  -4   4    15740.56    15373.20    295.20 o
  -3  -4   4      447.02      490.78     43.50 o
  -2  -4   4     1327.10     1352.79     60.81 o
  -1  -4   4     9701.62     9891.76    198.57 o
   0  -4   4    15054.93    15496.98    287.47 o
   1  -4   4     7935.44     8030.28    204.28 o
   2  -4   4    40104.32    41255.16   1039.82 o
   3  -4   4    10383.82    10443.52    280.58 o
   4  -4   4     5189.55     5554.57    134.57 o
   5  -4   4      203.07      174.56     37.16 o
   6  -4   4    16309.26    16153.71    319.40 o
   7  -4   4     9655.11     9550.51    252.61 o
   8  -4   4      272.73      248.14     55.54 o
   9  -4   4     1369.38     1329.28    115.29 o
  10  -4   4      365.62      399.24     77.35 o
  11  -4   4      121.95       93.04    120.67 o
  12  -4   4       51.24      108.57    132.91 o
 -11  -3   4     1669.29     1587.35    268.22 o
 -10  -3   4       92.78       79.15    120.52 o
  -9  -3   4     1760.88     1732.81    240.74 o
  -8  -3   4       62.20      195.34    130.82 o
  -7  -3   4     1559.93     1666.85    105.66 o
  -6  -3   4     2144.10     2206.35    111.38 o
  -5  -3   4    32277.15    33263.74    687.29 o
  -4  -3   4    32206.78    33126.56    673.82 o
  -3  -3   4     2591.75     2657.20     82.49 o
  -2  -3   4     1022.30     1092.46     55.06 o
  -1  -3   4      229.71      270.71     31.38 o
   0  -3   4    46900.02    48853.42    781.75 o
   1  -3   4     2718.67     3095.30    105.12 o
   2  -3   4    33964.04    35910.19    584.57 o
   3  -3   4    14420.16    14274.24    322.77 o
   4  -3   4      686.96      713.80     49.45 o
   5  -3   4     1392.87     1306.91     70.57 o
   6  -3   4     3791.61     3785.55    124.81 o
   7  -3   4     5033.05     5117.39    156.12 o
   8  -3   4     2051.83     2080.47    109.04 o
   9  -3   4     2086.95     2265.91    160.82 o
  10  -3   4     3102.84     3349.29    174.58 o
  11  -3   4       75.21      112.60    118.13 o
  12  -3   4        1.77        4.03    120.07 o
 -12  -2   4      641.04      715.94    205.34 o
 -11  -2   4     2280.19     2695.47    316.01 o
 -10  -2   4      210.47      211.17    131.42 o
  -9  -2   4     1467.27     1634.99    230.88 o
  -8  -2   4     4025.91     4108.39    308.99 o
  -7  -2   4       60.52       23.21     60.33 o
  -6  -2   4      112.95      109.77     37.77 o
  -5  -2   4    15986.03    15441.19    471.55 o
  -4  -2   4    24501.39    24644.86    626.11 o
  -3  -2   4     6459.45     6400.22    185.93 o
  -2  -2   4      597.39      633.08     36.50 o
  -1  -2   4     6187.38     6826.40    135.74 o
   0  -2   4    13199.71    15021.49    259.36 o
   1  -2   4     3664.40     3703.99    110.66 o
   2  -2   4    12223.22    13219.91    207.41 o
   3  -2   4    60409.07    64891.48    897.16 o
   4  -2   4    13203.17    12966.96    251.16 o
   5  -2   4      406.13      413.12     49.01 o
   6  -2   4      858.54      924.19     82.60 o
   7  -2   4     1155.38     1149.22     82.98 o
   8  -2   4      784.42      830.54     80.01 o
   9  -2   4      150.69      226.11     59.21 o
  10  -2   4     2204.61     2242.59    230.96 o
  11  -2   4     1814.54     2199.80    263.14 o
  12  -2   4        7.95        4.03    118.43 o
 -12  -1   4      142.26      253.13    162.19 o
 -11  -1   4     1447.88     1347.81    237.01 o
 -10  -1   4      932.58     1174.87    219.83 o
  -9  -1   4      778.36      743.12    177.57 o
  -8  -1   4    12488.00    12484.67    566.15 o
  -7  -1   4     4539.82     4665.77    271.06 o
  -6  -1   4        8.79       19.42     27.62 o
  -5  -1   4     1847.58     1788.69    287.71 o
  -4  -1   4    20067.85    21152.20    435.04 o
  -3  -1   4    34042.82    37397.59    716.33 o
  -2  -1   4     3634.33     4037.21    101.73 o
  -1  -1   4     2885.15     2739.84     63.49 o
   0  -1   4     9915.74    11699.03    201.67 o
   1  -1   4     1106.44     1183.61     61.23 o
   2  -1   4     1280.47     1352.26     45.30 o
   3  -1   4    59826.66    64220.34    887.17 o
   4  -1   4    44007.01    45421.54    821.89 o
   5  -1   4     4147.34     4162.62    125.54 o
   6  -1   4      719.14      820.53     67.95 o
   7  -1   4       35.27      -15.14     38.42 o
   8  -1   4      893.97      922.00     84.08 o
   9  -1   4      308.07      252.00     60.66 o
  10  -1   4     2460.79     2468.29    157.40 o
  11  -1   4     3144.62     3342.27    308.69 o
 -12   0   4      106.17      468.93    176.82 o
 -11   0   4      356.15      492.23    169.80 o
 -10   0   4     1439.74     1470.57    232.38 o
  -9   0   4      116.47      282.55    129.33 o
  -8   0   4     9172.37     9182.57    458.18 o
  -7   0   4    15191.85    14946.93    356.61 o
  -6   0   4     2410.09     2508.80    120.97 o
  -5   0   4      700.80      755.13     48.99 o
  -4   0   4     7381.72     7570.00    178.00 o
  -3   0   4    17300.21    18042.50    361.05 o
  -2   0   4     8828.83     9423.01    328.40 o
  -1   0   4    14921.62    16821.20    702.21 o
   0   0   4     6832.69     6874.01    296.29 o
   1   0   4     1276.84     1445.82     70.20 o
   2   0   4    18649.22    19867.19    296.75 o
   3   0   4     3849.94     3958.94    109.35 o
   4   0   4    70734.34    74031.47   1174.53 o
   5   0   4    25340.60    25416.27    459.48 o
   6   0   4      807.84      777.37     69.13 o
   7   0   4     1189.97     1143.28     93.40 o
   8   0   4       79.66       71.61     47.69 o
   9   0   4      159.93      220.15     60.84 o
  10   0   4     2101.44     2242.37    133.55 o
  11   0   4     3003.50     3069.27    299.28 o
 -12   1   4       18.05      -84.83    128.28 o
 -11   1   4        3.43       45.25    115.89 o
 -10   1   4      869.73      845.72    189.07 o
  -9   1   4     1324.67     1350.20    216.40 o
  -8   1   4     4717.40     4429.18    306.15 o
  -7   1   4    25522.60    23972.72   1196.82 o
  -6   1   4    12026.65    11743.46    280.02 o
  -5   1   4     3203.66     3256.10    104.86 o
  -4   1   4       10.93       10.47     23.15 o
  -3   1   4    22042.98    24530.37    480.87 o
  -2   1   4    17529.42    18113.16    358.81 o
  -1   1   4       50.63      107.23     27.18 o
   0   1   4      990.06      989.99     65.26 o
   1   1   4    10437.38    11534.56    253.21 o
   2   1   4     1630.64     1599.71     52.06 o
   3   1   4     3687.18     3656.34    123.52 o
   4   1   4    28311.38    28387.15    497.02 o
   5   1   4    25367.45    25551.64    466.28 o
   6   1   4       12.94       19.64     35.34 o
   7   1   4     3358.81     3463.61    135.88 o
   8   1   4     2252.47     2304.97    122.70 o
   9   1   4        6.98      -40.15     41.47 o
  10   1   4      432.37      497.74     79.24 o
  11   1   4     1838.54     1515.37    240.29 o
 -12   2   4        6.99      -19.56    119.92 o
 -11   2   4      264.93      318.84    156.66 o
 -10   2   4        3.29        4.48    103.20 o
  -9   2   4      102.32       91.99    115.29 o
  -8   2   4      465.75      279.87    124.70 o
  -7   2   4    17445.26    16973.95   1001.63 o
  -6   2   4    26498.09    27824.43    579.47 o
  -5   2   4      800.85      842.50    112.75 o
  -4   2   4       32.04      120.47     54.29 o
  -3   2   4     1959.53     1928.60     98.04 o
  -2   2   4    25302.01    26212.22    518.12 o
  -1   2   4      178.76      129.63     33.45 o
   0   2   4    28487.13    28631.94    761.19 o
   1   2   4    60288.65    65092.32    897.62 o
   2   2   4    12323.65    12754.35    256.75 o
   3   2   4       10.57       -1.91     18.16 o
   4   2   4     6371.88     6284.32    164.28 o
   5   2   4    12724.21    12477.15    272.13 o
   6   2   4     2501.34     2579.32    116.45 o
   7   2   4     2405.50     2156.71    115.70 o
   8   2   4     3363.33     3146.32    140.11 o
   9   2   4      215.74      279.21     64.95 o
  10   2   4       12.71       26.52     54.68 o
  11   2   4      233.45      237.15    145.61 o
 -12   3   4      306.69      265.08    148.45 o
 -11   3   4      287.75      320.79    149.04 o
 -10   3   4     1294.37     1224.45    210.27 o
  -9   3   4      495.27      498.50    139.49 o
  -8   3   4       55.72      129.78    111.41 o
  -7   3   4     3855.64     3581.31    331.39 o
  -6   3   4    25589.28    25221.73    535.94 o
  -5   3   4    19449.98    19886.56    446.76 o
  -4   3   4       58.85       55.48     26.25 o
  -3   3   4     1985.31     1795.44     75.78 o
  -2   3   4     3487.27     3528.65    142.32 o
  -1   3   4     3601.07     3558.66    146.95 o
   0   3   4    22332.00    23845.24    662.78 o
   1   3   4    49527.60    51891.11    838.08 o
   2   3   4    36382.92    39168.96    659.92 o
   3   3   4      429.04      451.89     50.32 o
   4   3   4     1299.60     1348.70     80.08 o
   5   3   4     8052.87     7852.42    204.92 o
   6   3   4     8887.58     8723.29    228.04 o
   7   3   4      204.46      163.97     59.53 o
   8   3   4     2644.30     2499.31    133.92 o
   9   3   4      949.71      859.72     92.07 o
  10   3   4        7.98       48.86     56.12 o
  11   3   4       80.28      -46.74    116.19 o
 -12   4   4      976.93     1027.02    212.81 o
 -11   4   4      165.01      322.43    150.39 o
 -10   4   4     2617.66     2257.30    261.95 o
  -9   4   4     2689.33     2713.84    265.23 o
  -8   4   4        4.89       -4.33    104.09 o
  -7   4   4       15.98       20.90     35.86 o
  -6   4   4    13823.18    13871.62    333.62 o
  -5   4   4    38990.59    37750.80    762.01 o
  -4   4   4       74.97       54.24     29.61 o
  -3   4   4    17567.03    17877.85    508.66 o
  -2   4   4      503.89      554.06     65.56 o
  -1   4   4     5906.65     5973.22    222.37 o
   0   4   4     5425.85     5646.33    161.51 o
   1   4   4    37969.27    38339.10    645.57 o
   2   4   4    33961.16    33644.94    501.29 o
   3   4   4     3265.32     2942.62    134.78 o
   4   4   4     2881.72     2861.86    111.92 o
   5   4   4     1241.21     1228.45     87.63 o
   6   4   4     7261.58     7173.72    206.98 o
   7   4   4      108.09      172.11     55.49 o
   8   4   4     1699.64     1644.59    197.67 o
   9   4   4     1457.82     1341.76    113.11 o
  10   4   4      216.61      206.72     87.52 o
 -12   5   4      907.97     1421.29    240.89 o
 -11   5   4       52.10       18.52    109.17 o
 -10   5   4     2369.96     2047.33    251.94 o
  -9   5   4     4462.66     4147.67    307.20 o
  -8   5   4       46.35       11.35     98.12 o
  -7   5   4     1952.80     1873.64    107.84 o
  -6   5   4     4480.22     4240.11    154.64 o
  -5   5   4    31851.87    31075.95    653.95 o
  -4   5   4     8210.02     7764.58    337.14 o
  -3   5   4     2959.90     3073.90    155.02 o
  -2   5   4     6379.64     6320.74    246.56 o
  -1   5   4      149.88      284.70     43.87 o
   0   5   4      768.75      828.72     65.00 o
   1   5   4    13294.35    13297.80    412.05 o
   2   5   4    19363.57    19209.88    315.90 o
   3   5   4     6311.80     6049.92    170.82 o
   4   5   4     1289.04     1203.08    164.14 o
   5   5   4      741.29      722.86     77.22 o
   6   5   4      118.39      216.36     56.68 o
   7   5   4      174.44      222.67     62.64 o
   8   5   4      181.05      129.23     60.35 o
   9   5   4     1386.14     1350.57    115.01 o
  10   5   4      508.63      636.51    100.48 o
 -12   6   4      341.14      237.75    140.53 o
 -11   6   4      319.80      240.89    136.05 o
 -10   6   4      618.29      569.59    167.86 o
  -9   6   4     3422.47     4023.27    327.36 o
  -8   6   4     2230.70     2610.79    265.23 o
  -7   6   4        3.56       14.49     59.66 o
  -6   6   4     1409.17     1179.80     90.39 o
  -5   6   4    20508.34    19190.37    531.13 o
  -4   6   4    17059.41    16431.47    506.72 o
  -3   6   4        5.01        4.33     41.67 o
  -2   6   4    11909.79    11290.38    390.38 o
  -1   6   4     2899.10     2526.90    107.44 o
   0   6   4     2152.50     2114.79    179.36 o
   1   6   4     2958.75     2815.28    124.49 o
   2   6   4    10945.62    10332.62    244.05 o
   3   6   4     9089.63     9004.83    229.49 o
   4   6   4      580.28      590.06     71.82 o
   5   6   4     1532.16     1593.12    145.82 o
   6   6   4     1628.66     1654.30    114.01 o
   7   6   4      196.29      121.39     63.53 o
   8   6   4       62.13      103.37     61.11 o
   9   6   4     1172.02     1152.35    109.76 o
 -11   7   4      146.59       34.50    119.17 o
 -10   7   4        0.07      -50.63    101.25 o
  -9   7   4     3239.05     3411.86    310.03 o
  -8   7   4     8394.66     7825.06    435.48 o
  -7   7   4     2061.12     1977.22    144.49 o
  -6   7   4       49.56       31.14     53.76 o
  -5   7   4     3300.34     2921.87    142.91 o
  -4   7   4    13919.77    12866.98    437.27 o
  -3   7   4     2318.20     2214.29    159.65 o
  -2   7   4     9425.11     9650.41    247.04 o
  -1   7   4    15785.41    15719.90    369.79 o
   0   7   4     4684.69     4758.77    168.39 o
   1   7   4     1161.10     1236.35    186.75 o
   2   7   4     3890.93     3248.04    132.67 o
   3   7   4     3679.72     3544.40    152.89 o
   4   7   4     3433.57     3198.95    142.37 o
   5   7   4      486.73      472.79     74.38 o
   6   7   4     2002.23     1796.54    121.84 o
   7   7   4        5.79       30.61     54.26 o
   8   7   4      159.20      128.92     61.87 o
   9   7   4      510.28      606.38    112.44 o
 -11   8   4       43.14      128.58    127.69 o
 -10   8   4      312.74      445.19    157.41 o
  -9   8   4     1788.55     1867.37    255.52 o
  -8   8   4     6161.04     6598.81    412.93 o
  -7   8   4     4041.25     4302.61    184.83 o
  -6   8   4        2.47       25.50     45.80 o
  -5   8   4      125.68      137.10     59.19 o
  -4   8   4     2227.19     2338.99    171.00 o
  -3   8   4     6940.63     6973.64    194.84 o
  -2   8   4     3837.94     3746.76    197.50 o
  -1   8   4    27532.45    27969.21    603.16 o
   0   8   4     9257.59     9479.92    271.57 o
   1   8   4       13.43       -3.52     39.75 o
   2   8   4      560.67      481.21     68.44 o
   3   8   4     1597.95     1534.05    107.55 o
   4   8   4     4279.89     4184.32    300.98 o
   5   8   4        2.21      -22.07     45.37 o
   6   8   4     1990.48     2056.91    132.78 o
   7   8   4      887.29      873.57     99.47 o
   8   8   4       61.88      117.92     64.70 o
 -11   9   4      112.07      118.88    127.24 o
 -10   9   4      220.51      239.39    153.97 o
  -9   9   4      864.29      814.81    186.98 o
  -8   9   4     4094.77     4369.59    363.65 o
  -7   9   4     4663.07     4376.15    194.55 o
  -6   9   4      300.31      271.92     68.63 o
  -5   9   4       94.83      169.20     70.64 o
  -4   9   4       42.49      -56.15     53.46 o
  -3   9   4      742.96      627.83    121.71 o
  -2   9   4       33.47       48.69     78.55 o
  -1   9   4     9033.46     8828.54    400.09 o
   0   9   4     9046.21     8939.16    363.95 o
   1   9   4     2300.30     1944.60    128.21 o
   2   9   4      418.45      535.99     91.40 o
   3   9   4      266.58      286.47     64.66 o
   4   9   4     1991.69     2026.55    140.80 o
   5   9   4       96.70      215.38     68.53 o
   6   9   4     1076.70     1077.55    108.41 o
   7   9   4     2298.81     2253.66    230.58 o
   8   9   4      463.48      519.47     91.46 o
 -10  10   4       74.13      188.02    148.74 o
  -9  10   4       90.22      161.14    131.57 o
  -8  10   4     1499.72     1250.14    235.96 o
  -7  10   4     3971.28     4271.06    310.11 o
  -6  10   4      929.82      996.18    111.10 o
  -5  10   4      225.53      268.82     87.07 o
  -4  10   4     2189.29     2186.51    190.11 o
  -3  10   4      310.53      423.83    110.51 o
  -2  10   4      530.37      551.22    123.80 o
  -1  10   4      202.43      292.86    111.71 o
   0  10   4     3839.75     3927.76    168.26 o
   1  10   4     3660.17     3633.86    180.70 o
   2  10   4        2.12       13.70     59.95 o
   3  10   4      341.29      373.90    198.33 o
   4  10   4      171.76      150.34     55.14 o
   5  10   4      370.02      214.30     66.45 o
   6  10   4       83.16      158.79    110.96 o
   7  10   4     1429.40     1691.57    184.20 o
 -10  11   4     1333.54     1522.99    265.23 o
  -9  11   4      146.79      132.62    147.10 o
  -8  11   4       42.94       77.96    133.36 o
  -7  11   4     1393.03     1276.41    281.96 o
  -6  11   4     2336.20     2480.17    168.98 o
  -5  11   4       29.55        4.78     73.48 o
  -4  11   4     4438.99     4566.57    276.88 o
  -3  11   4     2350.20     2176.80    210.42 o
  -2  11   4       42.45       84.68     97.82 o
  -1  11   4      243.82      509.85    126.34 o
   0  11   4     2323.99     2344.96    231.03 o
   1  11   4     5978.05     5947.24    347.52 o
   2  11   4      418.62      442.66     89.10 o
   3  11   4      226.97      215.74     78.04 o
   4  11   4        2.68       34.66     63.55 o
   5  11   4      187.67      200.69     72.26 o
   6  11   4        0.77      -16.44     62.30 o
  -9  12   4      266.90      390.08    160.54 o
  -8  12   4        1.27       82.74    112.60 o
  -7  12   4      270.55      390.98     85.58 o
  -6  12   4     1441.73     1407.59    187.20 o
  -5  12   4      325.86      249.10    102.15 o
  -4  12   4     1978.58     1725.64    192.05 o
  -3  12   4     5083.40     5744.13    337.36 o
  -2  12   4      643.41      670.39    152.63 o
  -1  12   4      442.09      520.90    136.65 o
   0  12   4     1444.03     1719.82    209.97 o
   1  12   4     5183.24     5229.65    340.05 o
   2  12   4     1153.57      918.15    177.27 o
   3  12   4        8.87      -85.27     82.44 o
   4  12   4       44.28      182.24    117.53 o
   5  12   4        2.57       52.25     86.17 o
  -8  13   4        0.01       59.44    129.78 o
  -7  13   4        2.71      -71.39    126.64 o
  -6  13   4      376.07      343.04    115.59 o
  -5  13   4      220.43      400.39    122.46 o
  -4  13   4      294.88      202.36    104.24 o
  -3  13   4     2465.13     2365.57    239.10 o
  -2  13   4     2096.81     2342.42    246.41 o
  -1  13   4        9.93      -42.41     84.53 o
   0  13   4      106.91      225.36    120.52 o
   1  13   4     1162.61     1366.48    210.12 o
   2  13   4     1152.95     1090.34    195.19 o
   3  13   4       16.44      -67.50     97.37 o
   4  13   4      215.93      143.52    108.72 o
  -7  14   4       25.20      183.09    161.74 o
  -6  14   4       66.55      206.24    104.24 o
  -5  14   4      120.74      199.67    105.88 o
  -4  14   4       14.08      135.15    112.60 o
  -3  14   4      913.17     1436.37    202.66 o
  -2  14   4     3348.97     3746.69    309.44 o
  -1  14   4      923.97     1543.89    221.47 o
   0  14   4       11.05       34.35    111.71 o
   1  14   4       30.84       48.69    105.88 o
   2  14   4      533.35      758.81    182.05 o
  -5  15   4       68.18      130.38    111.26 o
  -4  15   4      184.64       86.92    106.18 o
  -3  15   4      291.87      533.90    157.70 o
  -2  15   4     1524.52     1775.97    244.32 o
  -1  15   4     1013.56     1196.53    214.45 o
   0  15   4       25.07      253.58    135.45 o
  -1 -16   5        1.51       51.97     97.52 o
   0 -16   5        5.52      -19.71    106.93 o
   1 -16   5       50.75      -63.32     88.86 o
   2 -16   5        0.61      -30.32     85.42 o
   3 -16   5      727.49      763.58    165.02 o
   4 -16   5     1285.05     1483.41    210.12 o
  -3 -15   5     1787.89     2439.65    257.61 o
  -2 -15   5      588.04      723.41    161.74 o
  -1 -15   5      145.64      109.77    106.93 o
   0 -15   5      257.26      259.85    126.79 o
   1 -15   5        9.70      -93.19     86.62 o
   2 -15   5        9.01       81.54    103.94 o
   3 -15   5      771.69     1029.71    177.57 o
   4 -15   5     2772.73     3139.61    275.24 o
   5 -15   5     1087.19     1175.77    186.83 o
   6 -15   5       91.33      250.74    117.08 o
  -4 -14   5      206.04      337.28     96.75 o
  -3 -14   5     2089.73     2088.99    231.78 o
  -2 -14   5     2076.41     2241.77    240.89 o
  -1 -14   5       28.04       31.51     91.40 o
   0 -14   5     1701.34     1374.69    195.94 o
   1 -14   5      405.81      347.97    131.57 o
   2 -14   5       27.77       11.65     91.70 o
   3 -14   5      350.49      379.18    126.04 o
   4 -14   5     1900.82     1753.87    205.34 o
   5 -14   5     1338.06     1541.65    193.70 o
   6 -14   5       19.70      117.23     93.19 o
   7 -14   5      141.06      234.27     88.51 o
   8 -14   5      112.98       93.19    125.90 o
  -6 -13   5      533.23      553.14    113.76 o
  -5 -13   5      447.70      557.54    111.05 o
  -4 -13   5      240.98      335.71     97.48 o
  -3 -13   5      935.05     1307.33    303.39 o
  -2 -13   5     2743.14     3299.56    272.85 o
  -1 -13   5      192.68      277.63    116.79 o
   0 -13   5     2401.83     2985.19    252.84 o
   1 -13   5     2390.99     2500.88    232.38 o
   2 -13   5       64.59       95.43     86.47 o
   3 -13   5      125.14      126.19     87.36 o
   4 -13   5     1002.24      943.09    156.51 o
   5 -13   5     2637.66     2958.01    240.59 o
   6 -13   5     1134.73     1368.57    178.02 o
   7 -13   5      126.51      160.68    149.27 o
   8 -13   5      269.32      231.15    130.67 o
   9 -13   5      143.12      168.60     75.32 o
  -7 -12   5      111.36      228.10     83.83 o
  -6 -12   5     1165.10     1050.55    137.82 o
  -5 -12   5     1686.46     1983.48    165.67 o
  -4 -12   5      177.78       77.88     78.72 o
  -3 -12   5      104.34      125.21     72.80 o
  -2 -12   5     2442.74     2739.23    244.17 o
  -1 -12   5     1913.55     1900.37    202.36 o
   0 -12   5      145.47       52.87     86.92 o
   1 -12   5     4364.85     4468.90    282.85 o
   2 -12   5     2522.80     2579.43    223.86 o
   3 -12   5       88.13       72.13     75.27 o
   4 -12   5       32.33      -45.55     65.11 o
   5 -12   5     1891.94     2048.07    205.49 o
   6 -12   5     3235.26     3576.65    199.98 o
   7 -12   5       22.45       77.78     67.01 o
   8 -12   5     1313.78     1197.67    144.26 o
   9 -12   5      172.26      250.53     83.21 o
  -7 -11   5       37.64       37.07    106.26 o
  -6 -11   5     1544.20     1454.12    142.80 o
  -5 -11   5     3388.78     3256.03    197.65 o
  -4 -11   5      483.97      549.87    155.17 o
  -3 -11   5      237.12      260.72    114.40 o
  -2 -11   5      290.84      253.94     81.40 o
  -1 -11   5     3496.43     3305.53    247.46 o
   0 -11   5       20.84       94.98     83.33 o
   1 -11   5     8527.56     7657.20    368.13 o
   2 -11   5     7404.78     7365.38    353.34 o
   3 -11   5      244.61      114.69     80.94 o
   4 -11   5       88.69      136.80     77.36 o
   5 -11   5      823.03      923.38    142.17 o
   6 -11   5     3201.76     3193.52    183.82 o
   7 -11   5      684.31      534.97     95.17 o
   8 -11   5     1400.06     1366.29    131.75 o
   9 -11   5     1822.62     1860.01    152.03 o
  10 -11   5       20.20       93.79    111.71 o
  -8 -10   5       28.54      -15.53    115.29 o
  -7 -10   5       14.61       33.46     70.26 o
  -6 -10   5     1255.41     1425.95    161.51 o
  -5 -10   5     4860.00     4921.23    223.35 o
  -4 -10   5     1847.23     1794.94    147.51 o
  -3 -10   5      735.95      810.10    134.71 o
  -2 -10   5      949.76      875.78    113.08 o
  -1 -10   5      609.81      587.65    100.06 o
   0 -10   5      111.64      289.72     99.31 o
   1 -10   5     6836.42     5544.31    288.98 o
   2 -10   5    16752.89    16011.37    564.96 o
   3 -10   5     5618.08     5078.81    277.78 o
   4 -10   5      543.84      721.02    123.65 o
   5 -10   5      663.50      437.12    103.79 o
   6 -10   5     2445.07     2381.34    153.97 o
   7 -10   5     1028.59      970.92    110.41 o
   8 -10   5      517.72      615.09     96.19 o
   9 -10   5     3523.95     3907.01    196.90 o
  10 -10   5      915.46     1020.30    191.01 o
  -9  -9   5      849.29      944.29    222.67 o
  -8  -9   5      536.22      447.13    177.87 o
  -7  -9   5       96.23      161.22     78.48 o
  -6  -9   5      420.62      451.66     87.68 o
  -5  -9   5     1956.94     2146.45    313.92 o
  -4  -9   5     1726.54     1721.14    179.51 o
  -3  -9   5        3.55       34.01     56.07 o
  -2  -9   5     4774.39     4854.99    153.79 o
  -1  -9   5     1313.53     1309.28    118.98 o
   0  -9   5     2130.23     1997.50    216.40 o
   1  -9   5      161.69      264.78     88.11 o
   2  -9   5    15543.06    15474.94    538.53 o
   3  -9   5    17864.62    17539.74    592.59 o
   4  -9   5     3709.04     3014.31    198.77 o
   5  -9   5      216.01      278.52     95.13 o
   6  -9   5       44.17      116.60     59.19 o
   7  -9   5     1155.81     1212.46    111.18 o
   8  -9   5      214.15      329.42     75.22 o
   9  -9   5     3107.75     3341.77    184.24 o
  10  -9   5     3663.38     3673.44    188.67 o
  11  -9   5      157.21       43.76    114.10 o
  -9  -8   5     1414.94     1448.17    265.23 o
  -8  -8   5     2776.70     3154.99    335.42 o
  -7  -8   5      523.94      493.14     92.93 o
  -6  -8   5       80.59       31.13     58.23 o
  -5  -8   5      912.87      990.19    106.50 o
  -4  -8   5     3326.96     2755.18    197.06 o
  -3  -8   5     1434.06     1426.85     78.33 o
  -2  -8   5     1543.35     1439.30     82.65 o
  -1  -8   5     8821.21     9034.90    368.43 o
   0  -8   5      110.39      104.65     43.82 o
   1  -8   5     1383.39     1189.24     90.11 o
   2  -8   5     4595.42     4181.72    226.85 o
   3  -8   5    22492.94    21334.51    670.69 o
   4  -8   5    10966.43    10021.72    386.80 o
   5  -8   5        9.15        2.76     62.80 o
   6  -8   5     1367.58     1126.80    103.79 o
   7  -8   5       65.36       88.25     68.10 o
   8  -8   5      445.20      611.54     89.42 o
   9  -8   5     1389.19     1349.74    124.34 o
  10  -8   5     5622.83     6057.75    243.09 o
  11  -8   5     1282.39     1214.75    202.81 o
 -10  -7   5      235.80      254.18    155.17 o
  -9  -7   5      967.49     1143.81    225.66 o
  -8  -7   5     5056.73     5199.18    376.19 o
  -7  -7   5     3282.12     2868.26    291.22 o
  -6  -7   5      325.40      312.04     74.91 o
  -5  -7   5        6.83       31.75     54.41 o
  -4  -7   5     3842.38     3733.23    147.80 o
  -3  -7   5    10480.74    10282.64    257.06 o
  -2  -7   5      792.32      754.03     60.51 o
  -1  -7   5    23913.61    24891.38    462.56 o
   0  -7   5     3215.43     3114.97    126.30 o
   1  -7   5     2274.86     2266.03    146.35 o
   2  -7   5     1018.17      967.08     81.76 o
   3  -7   5    25845.96    24220.54    726.25 o
   4  -7   5    16483.96    16547.08    358.63 o
   5  -7   5      450.01      467.97     44.15 o
   6  -7   5     2822.52     2696.15    140.97 o
   7  -7   5      740.54      709.92     88.87 o
   8  -7   5       26.06       62.07     53.33 o
   9  -7   5      360.31      417.96     98.19 o
  10  -7   5     3188.29     3589.38    185.97 o
  11  -7   5     2123.66     2199.21    249.25 o
 -10  -6   5      140.85       81.39    141.43 o
  -9  -6   5       19.31      -78.55    118.73 o
  -8  -6   5     4496.82     4522.22    342.89 o
  -7  -6   5     6689.13     5886.60    385.75 o
  -6  -6   5      219.49      185.31    138.37 o
  -5  -6   5      591.97      383.33     71.02 o
  -4  -6   5     2327.65     2211.16     91.08 o
  -3  -6   5     6723.75     7092.52    223.06 o
  -2  -6   5      443.22      406.20     45.42 o
  -1  -6   5     8429.94     7763.39    183.31 o
   0  -6   5    25299.16    26003.63    470.07 o
   1  -6   5     6065.67     5736.30    208.48 o
   2  -6   5      114.75       72.16     38.21 o
   3  -6   5    11419.28    11550.82    227.70 o
   4  -6   5    26960.21    26903.45    504.88 o
   5  -6   5     4228.70     4315.19    123.39 o
   6  -6   5     1796.19     1778.77     85.64 o
   7  -6   5     1791.59     1751.02     90.79 o
   8  -6   5      192.78      312.13     87.44 o
   9  -6   5      103.46      145.50     64.39 o
  10  -6   5      739.17      788.32    104.79 o
  11  -6   5     3016.94     3615.26    303.91 o
 -11  -5   5      300.81      332.58    180.26 o
 -10  -5   5       30.03      204.90    153.82 o
  -9  -5   5       16.45      -96.62    106.18 o
  -8  -5   5     2360.14     2371.70    270.01 o
  -7  -5   5    10538.33    10539.21    305.87 o
  -6  -5   5     4393.13     4540.38    180.20 o
  -5  -5   5        3.77       15.72     39.84 o
  -4  -5   5       27.01       57.06     35.45 o
  -3  -5   5     1162.91     1282.87     66.63 o
  -2  -5   5      886.97      876.23    120.62 o
  -1  -5   5    10216.29    10950.71    225.70 o
   0  -5   5    58272.23    60768.13    987.30 o
   1  -5   5    37862.75    40472.37    811.79 o
   2  -5   5     1176.47     1114.20     85.80 o
   3  -5   5       10.35       24.56     22.90 o
   4  -5   5     8549.64     8537.64    184.07 o
   5  -5   5    12954.17    13059.08    321.58 o
   6  -5   5       36.90       18.47     35.79 o
   7  -5   5     6061.10     6174.30    172.91 o
   8  -5   5     4185.42     4319.51    147.17 o
   9  -5   5      218.06      240.55    111.18 o
  10  -5   5        2.85       56.08     60.18 o
  11  -5   5     1975.58     2083.47    257.61 o
 -11  -4   5      528.91      729.24    210.57 o
 -10  -4   5      936.66      949.22    213.41 o
  -9  -4   5       30.77       58.84    116.19 o
  -8  -4   5       12.69       22.70    110.21 o
  -7  -4   5     6787.92     7268.52    232.54 o
  -6  -4   5    17540.69    17566.38    347.42 o
  -5  -4   5     1249.38     1298.50     60.38 o
  -4  -4   5      363.45      386.43     44.07 o
  -3  -4   5      287.00      355.39     40.61 o
  -2  -4   5      178.38      151.84     30.02 o
  -1  -4   5       16.43        6.01     22.38 o
   0  -4   5    32221.93    32052.42    540.28 o
   1  -4   5    68325.50    70115.62   1343.98 o
   2  -4   5     6853.45     6560.64    183.97 o
   3  -4   5     6345.22     6073.38    123.38 o
   4  -4   5     1793.21     1925.62     75.84 o
   5  -4   5     4535.52     4425.30    143.37 o
   6  -4   5       42.87       60.01     43.47 o
   7  -4   5     7591.87     7648.40    198.58 o
   8  -4   5     9976.50     9855.99    243.39 o
   9  -4   5      376.17      336.52     61.32 o
  10  -4   5      274.55      299.23     76.45 o
  11  -4   5      436.53      477.59    156.06 o
  12  -4   5     2048.87     2768.65    290.47 o
 -11  -3   5      682.66      862.60    205.94 o
 -10  -3   5     2685.85     3759.08    353.19 o
  -9  -3   5      100.04       98.27    129.33 o
  -8  -3   5      791.53      614.09    166.81 o
  -7  -3   5     2811.22     2831.35    197.13 o
  -6  -3   5    23099.94    23272.39   1018.96 o
  -5  -3   5     8207.38     7840.65    215.42 o
  -4  -3   5      339.85      300.40     38.74 o
  -3  -3   5    10981.48    11436.54    224.10 o
  -2  -3   5      222.85      304.18     33.79 o
  -1  -3   5      307.86      376.08     65.94 o
   0  -3   5     2316.24     2192.92     72.11 o
   1  -3   5    64843.05    66853.62   1276.28 o
   2  -3   5    16459.43    16698.14    367.55 o
   3  -3   5     5689.67     5882.21    126.51 o
   4  -3   5    10320.36    10715.46    193.39 o
   5  -3   5      693.12      612.81     53.97 o
   6  -3   5     1414.36     1459.39     82.72 o
   7  -3   5     1684.22     1730.40     96.93 o
   8  -3   5     7188.49     6868.89    533.67 o
   9  -3   5     2222.97     2289.00    122.26 o
  10  -3   5      231.01      232.13     73.37 o
  11  -3   5       49.87       76.91    127.84 o
  12  -3   5     1004.04      913.82    201.01 o
 -12  -2   5       84.70      127.84    148.74 o
 -11  -2   5      513.58      546.29    184.89 o
 -10  -2   5     3937.15     4097.94    354.69 o
  -9  -2   5      840.41      671.44    179.36 o
  -8  -2   5      101.29      -55.41    101.55 o
  -7  -2   5       59.34        9.59     34.60 o
  -6  -2   5    13488.84    13708.68    328.58 o
  -5  -2   5     9422.62     9383.63    235.60 o
  -4  -2   5     1309.63     1433.21     69.78 o
  -3  -2   5    19646.14    20040.65    411.08 o
  -2  -2   5    11450.52    12245.57    282.87 o
  -1  -2   5    20056.98    21288.97    358.27 o
   0  -2   5     1284.48     1257.85     51.24 o
   1  -2   5    27469.48    29662.05    592.63 o
   2  -2   5    34768.92    36973.64    567.19 o
   3  -2   5       44.90       43.99     20.94 o
   4  -2   5    13810.39    14001.84    237.21 o
   5  -2   5      743.26      786.70     60.29 o
   6  -2   5     1668.47     1730.98    107.62 o
   7  -2   5      181.28      177.73     49.86 o
   8  -2   5     5316.82     4862.74    163.57 o
   9  -2   5     4500.63     4393.88    162.58 o
  10  -2   5     1325.24     1667.53    119.05 o
  11  -2   5        1.47      283.45    129.33 o
 -12  -1   5       37.87      252.39    155.32 o
 -11  -1   5        2.21       21.65    128.88 o
 -10  -1   5     1299.26     1369.46    232.38 o
  -9  -1   5     3171.33     3939.63    326.76 o
  -8  -1   5     1016.12     1093.33    190.71 o
  -7  -1   5      359.95      344.15     48.60 o
  -6  -1   5      530.56      523.10     92.14 o
  -5  -1   5     9599.75     8939.39    218.07 o
  -4  -1   5     2759.70     2901.52     90.43 o
  -3  -1   5    20709.77    21801.21    653.67 o
  -2  -1   5    63114.32    67093.55   1467.88 o
  -1  -1   5    76844.28    84488.79   1305.70 o
   0  -1   5     3379.28     3573.47     79.58 o
   1  -1   5    11234.48    11579.37    261.27 o
   2  -1   5    55185.38    59360.69    817.46 o
   3  -1   5    25294.78    27262.66    404.12 o
   4  -1   5     2301.43     2321.49     75.82 o
   5  -1   5    19341.38    19888.50    373.15 o
   6  -1   5       40.64       37.36     38.53 o
   7  -1   5      543.14      514.04     66.14 o
   8  -1   5     3875.07     3964.82    225.30 o
   9  -1   5     5880.87     5944.02    198.23 o
  10  -1   5     2470.88     2786.80    143.38 o
  11  -1   5       59.06       37.19    120.22 o
 -12   0   5       12.92        4.93    147.25 o
 -11   0   5       44.71       15.83    133.51 o
 -10   0   5      499.02      497.76    160.39 o
  -9   0   5     4695.27     4533.27    323.92 o
  -8   0   5     7694.41     7282.50    414.12 o
  -7   0   5       24.10       21.76     29.44 o
  -6   0   5     2450.12     2427.57     96.70 o
  -5   0   5     5150.70     5452.64    220.80 o
  -4   0   5    17012.71    18606.00    377.01 o
  -3   0   5     1928.28     1879.02    129.18 o
  -2   0   5    49024.66    53447.31   1518.21 o
  -1   0   5    89045.48    99686.35   1830.42 o
   0   0   5    13904.49    14742.38    473.71 o
   1   0   5      878.71      944.68     43.24 o
   2   0   5    22197.10    24008.15    355.60 o
   3   0   5    53677.89    58459.93    817.39 o
   4   0   5       61.54      101.08     46.53 o
   5   0   5    27043.72    27395.54    492.15 o
   6   0   5     5784.64     5436.54    243.71 o
   7   0   5       91.73       81.61     46.98 o
   8   0   5     1035.80      923.93     95.56 o
   9   0   5     5260.85     4986.38    237.88 o
  10   0   5     3983.58     3780.81    187.95 o
  11   0   5      246.22      209.38    131.57 o
 -12   1   5      244.23      331.84    165.62 o
 -11   1   5       11.47       37.78    120.52 o
 -10   1   5      130.13      269.56    147.25 o
  -9   1   5     5694.87     5656.47    366.34 o
  -8   1   5    16467.15    15392.20    640.38 o
  -7   1   5     1534.52     1684.16     81.76 o
  -6   1   5     5548.54     5260.41    202.88 o
  -5   1   5     2037.86     2176.12     76.35 o
  -4   1   5     3331.26     3271.62    112.98 o
  -3   1   5       56.27       10.30     46.59 o
  -2   1   5    50786.05    53709.29   1006.30 o
  -1   1   5    55801.51    61811.62   1790.08 o
   0   1   5      807.29      805.25     64.81 o
   1   1   5     8858.81     9224.85    214.61 o
   2   1   5     2054.42     2139.92     62.61 o
   3   1   5    26151.42    28960.99    432.34 o
   4   1   5     1003.80      961.59     52.43 o
   5   1   5     6000.03     5854.96    163.82 o
   6   1   5    11780.44    11007.57    821.81 o
   7   1   5     2141.01     2151.96    113.32 o
   8   1   5      531.08      664.08    109.29 o
   9   1   5     1453.77     1369.29    173.05 o
  10   1   5     1963.90     2095.11    132.48 o
  11   1   5      277.86      164.72    126.79 o
 -12   2   5      878.12      922.78    214.90 o
 -11   2   5      194.17      195.04    136.95 o
 -10   2   5      150.30       75.27    112.45 o
  -9   2   5     3345.58     3904.24    298.53 o
  -8   2   5    11507.20    10920.16    505.07 o
  -7   2   5     7258.03     7493.82    387.99 o
  -6   2   5     1929.41     1834.13    145.09 o
  -5   2   5    21081.47    21910.77    885.15 o
  -4   2   5      105.89      105.84     23.25 o
  -3   2   5     2208.32     2267.71    108.42 o
  -2   2   5    27911.46    29419.79    578.82 o
  -1   2   5    37918.95    41042.98   1055.10 o
   0   2   5    10833.46    11642.08    354.69 o
   1   2   5     6647.34     6570.70    129.01 o
   2   2   5       33.98      198.72    121.52 o
   3   2   5    15517.88    16182.58    265.55 o
   4   2   5     8261.57     7579.39    385.27 o
   5   2   5      636.31      667.10    117.85 o
   6   2   5    17367.33    16589.30    350.84 o
   7   2   5     7974.08     7467.64    211.21 o
   8   2   5      734.86      778.20     85.71 o
   9   2   5      139.85      212.92     63.90 o
  10   2   5      320.02      354.74     72.70 o
  11   2   5      386.47      252.39    139.04 o
 -12   3   5     1312.46     1382.01    249.40 o
 -11   3   5     1232.28     1548.82    241.04 o
 -10   3   5      119.24      201.76    134.56 o
  -9   3   5      382.29      305.40    131.72 o
  -8   3   5     3755.80     3741.31    275.54 o
  -7   3   5     9350.33     8697.36    421.59 o
  -6   3   5     1567.30     1662.70    118.65 o
  -5   3   5    31819.96    32109.80    784.12 o
  -4   3   5    18112.56    17789.77    381.58 o
  -3   3   5      117.41      130.87     29.96 o
  -2   3   5      738.24      845.87     70.79 o
  -1   3   5     9227.01     9377.17    300.33 o
   0   3   5    49820.96    51301.57   1336.01 o
   1   3   5     8416.19     8645.61    190.36 o
   2   3   5     1091.09     1036.45     50.95 o
   3   3   5       35.29       28.58     20.34 o
   4   3   5     1973.46     1950.64     96.84 o
   5   3   5      661.15      616.40     68.57 o
   6   3   5     8151.60     7455.52    209.62 o
   7   3   5    11807.30    10991.18    286.93 o
   8   3   5     2341.96     2108.88    126.11 o
   9   3   5        5.63      -10.39     49.02 o
  10   3   5        6.32      -59.26     58.95 o
 -12   4   5      900.74      805.85    204.45 o
 -11   4   5     3687.24     3753.85    339.30 o
 -10   4   5      569.94      607.22    165.62 o
  -9   4   5        5.26      -84.68     97.37 o
  -8   4   5     1113.17      839.00    170.70 o
  -7   4   5     7649.24     7746.35    408.45 o
  -6   4   5     1546.47     1484.13    189.89 o
  -5   4   5    18353.65    17719.46    396.61 o
  -4   4   5    42164.55    40501.06    808.30 o
  -3   4   5     5465.11     5736.36    210.57 o
  -2   4   5     1436.62     1451.00    102.15 o
  -1   4   5     2464.19     2168.59    125.30 o
   0   4   5    33684.35    34913.65    701.83 o
   1   4   5     6925.56     6691.87    266.08 o
   2   4   5     2034.30     2194.93     74.64 o
   3   4   5     6196.94     6118.31    183.62 o
   4   4   5       34.34       36.17     37.48 o
   5   4   5      679.85      563.52     70.24 o
   6   4   5     2482.24     2429.31    124.89 o
   7   4   5    12612.62    12556.10    377.50 o
   8   4   5     3630.89     3316.33    155.04 o
   9   4   5       33.00       -8.37     72.30 o
  10   4   5       44.34       84.79     59.35 o
 -12   5   5      263.52      276.13    151.43 o
 -11   5   5     5095.67     4552.23    346.17 o
 -10   5   5     3259.08     3347.64    306.45 o
  -9   5   5      344.56      331.99    138.89 o
  -8   5   5       82.56       30.47     97.37 o
  -7   5   5     3724.64     3657.23    144.29 o
  -6   5   5     3829.51     3581.51    137.61 o
  -5   5   5     1196.29     1225.49     82.03 o
  -4   5   5    25713.95    24661.08    537.43 o
  -3   5   5    15338.25    14666.55    452.80 o
  -2   5   5      348.00      486.26     73.77 o
  -1   5   5      373.81      336.62     66.76 o
   0   5   5    12382.46    11557.58    286.41 o
   1   5   5     8839.03     8562.36    240.06 o
   2   5   5      574.84      626.99     47.08 o
   3   5   5     5653.53     5667.90    206.93 o
   4   5   5     1990.40     1936.32    153.10 o
   5   5   5      212.36      201.07     62.64 o
   6   5   5      526.33      467.66     72.80 o
   7   5   5     4503.45     4111.12    164.52 o
   8   5   5     3932.66     3738.09    163.78 o
   9   5   5      347.71      433.71     78.82 o
  10   5   5       17.66      120.43     65.30 o
 -12   6   5       41.14       71.53    118.13 o
 -11   6   5     2519.50     2845.41    305.70 o
 -10   6   5     3599.55     3296.57    309.59 o
  -9   6   5      192.04      257.61    140.53 o
  -8   6   5      622.10      623.65    162.78 o
  -7   6   5      210.40      175.55     65.56 o
  -6   6   5      778.93      690.41     82.21 o
  -5   6   5      811.84      825.26     99.54 o
  -4   6   5     7185.02     6951.71    268.96 o
  -3   6   5    18993.52    17237.77    537.63 o
  -2   6   5     4261.52     3733.09    195.04 o
  -1   6   5       49.23       71.23     78.48 o
   0   6   5     2059.60     1981.48    105.24 o
   1   6   5     6464.04     6506.99    206.59 o
   2   6   5     2233.78     2284.42    140.31 o
   3   6   5     1996.25     2064.13    180.07 o
   4   6   5     9392.42     8880.70    236.60 o
   5   6   5     5413.85     5177.15    178.63 o
   6   6   5       14.14       34.13     64.92 o
   7   6   5      224.90      225.52     67.34 o
   8   6   5     1697.45     1566.32    138.17 o
   9   6   5      863.35     1205.15    114.93 o
 -11   7   5      291.56      354.69    159.80 o
 -10   7   5     2318.36     2309.12    278.07 o
  -9   7   5      784.02      554.66    171.15 o
  -8   7   5       86.78      204.60    122.61 o
  -7   7   5      844.02      761.31     82.06 o
  -6   7   5     1287.69     1318.65    245.67 o
  -5   7   5     2122.42     1923.02    245.52 o
  -4   7   5      344.88      424.88     85.42 o
  -3   7   5    29686.51    31012.90    900.53 o
  -2   7   5    23813.01    24152.08    521.02 o
  -1   7   5      415.63      448.32     64.56 o
   0   7   5      101.77      193.15     49.91 o
   1   7   5     2981.79     2754.20    135.00 o
   2   7   5     1910.46     1806.83    104.27 o
   3   7   5      784.56      796.96    112.69 o
   4   7   5     8188.72     7704.92    225.82 o
   5   7   5     6118.46     6028.23    199.07 o
   6   7   5      198.58      226.67     64.24 o
   7   7   5       23.31      115.40     61.68 o
   8   7   5      488.93      515.71    105.20 o
   9   7   5     1227.58     1428.09    124.06 o
 -11   8   5       32.91       39.58    112.90 o
 -10   8   5     1345.73     1326.60    233.87 o
  -9   8   5     1889.67     2211.30    281.21 o
  -8   8   5      111.13      261.95    129.03 o
  -7   8   5     1181.67     1588.70    405.91 o
  -6   8   5     3388.75     3059.79    155.13 o
  -5   8   5        4.29      -31.30     39.33 o
  -4   8   5      442.02      228.64     78.70 o
  -3   8   5    10265.50    10031.11    261.15 o
  -2   8   5    34543.24    35257.80    730.65 o
  -1   8   5     4577.03     4401.86    165.67 o
   0   8   5     1532.81     1389.99    162.48 o
   1   8   5        7.74       39.30     51.42 o
   2   8   5     1025.71      852.61    100.47 o
   3   8   5      244.17      269.52     64.39 o
   4   8   5     4846.55     4630.21    174.22 o
   5   8   5     6505.18     6382.12    212.82 o
   6   8   5      923.21     1012.94    133.81 o
   7   8   5       24.46       12.52     53.82 o
   8   8   5       70.42       88.80     63.14 o
 -11   9   5      201.37      157.11    137.54 o
 -10   9   5       27.93       81.39    122.76 o
  -9   9   5     1731.69     1264.78    231.48 o
  -8   9   5      666.54      544.65    168.61 o
  -7   9   5     1110.40      999.08    149.42 o
  -6   9   5     2976.49     2905.00    216.55 o
  -5   9   5      566.32      616.48    108.27 o
  -4   9   5       23.77       34.20     64.96 o
  -3   9   5     1451.46     1366.92    156.51 o
  -2   9   5    12383.02    12319.35    479.69 o
  -1   9   5     7823.53     7977.56    337.81 o
   0   9   5       33.01      -53.66     48.08 o
   1   9   5     2279.59     2210.78    139.29 o
   2   9   5      188.88      156.48     68.35 o
   3   9   5       27.54      -36.67     46.90 o
   4   9   5     1725.41     1632.54    118.87 o
   5   9   5     3395.33     3223.77    163.28 o
   6   9   5     1467.25     1424.57    120.18 o
   7   9   5      134.72      254.50    101.00 o
 -10  10   5       87.97       71.53    125.00 o
  -9  10   5      504.04      273.89    140.53 o
  -8  10   5     1403.43     1372.30    240.59 o
  -7  10   5       56.28       98.71    128.58 o
  -6  10   5     2674.99     2389.07    158.40 o
  -5  10   5     2505.19     2617.81    201.01 o
  -4  10   5      124.37      241.19     90.50 o
  -3  10   5       83.83      108.12     85.12 o
  -2  10   5     4953.02     5791.77    320.04 o
  -1  10   5     9376.55     9627.91    428.01 o
   0  10   5     1812.34     1835.47    139.56 o
   1  10   5     1891.18     1681.74    128.09 o
   2  10   5     1259.48     1106.42    113.76 o
   3  10   5      325.20      330.13     66.61 o
   4  10   5       88.97        7.26     50.95 o
   5  10   5      891.24     1114.13    111.41 o
   6  10   5     2146.52     2291.88    186.97 o
   7  10   5      463.38      512.99     88.42 o
 -10  11   5      151.66       85.12    136.50 o
  -9  11   5      186.26      123.65    141.58 o
  -8  11   5      465.94      213.41    157.56 o
  -7  11   5      430.05      304.06    163.38 o
  -6  11   5     1221.06     1356.39    153.67 o
  -5  11   5     6652.50     6465.90    332.73 o
  -4  11   5     2931.31     3139.61    241.04 o
  -3  11   5       58.56       79.75     91.40 o
  -2  11   5      360.01      277.92    107.82 o
  -1  11   5     4491.72     4843.45    307.05 o
   0  11   5     1692.61     1838.10    208.63 o
   1  11   5     1524.59     1566.00    201.91 o
   2  11   5     3043.68     2782.02    169.42 o
   3  11   5      552.07      672.44    103.78 o
   4  11   5        1.20      -64.09     84.23 o
   5  11   5      241.17      269.41     80.67 o
   6  11   5     1089.88      871.33    112.21 o
  -9  12   5      614.18      599.31    183.24 o
  -8  12   5       15.32      -15.08    126.64 o
  -7  12   5      145.20      271.20    158.30 o
  -6  12   5      787.42      692.74    119.62 o
  -5  12   5     5454.91     5693.65    323.47 o
  -4  12   5     4570.35     4992.49    307.20 o
  -3  12   5      112.65       13.74     89.75 o
  -2  12   5      624.76      635.00    153.37 o
  -1  12   5      701.01      727.14    165.32 o
   0  12   5     1846.37     2122.44    234.91 o
   1  12   5       60.07      106.93    109.77 o
   2  12   5     1756.37     1691.44    215.95 o
   3  12   5      729.90      890.08    178.31 o
   4  12   5       83.55      121.12    119.32 o
   5  12   5      139.28       50.82     78.32 o
  -8  13   5      224.90      235.36    149.94 o
  -7  13   5        1.92      148.00    147.85 o
  -6  13   5      365.54      393.31     96.53 o
  -5  13   5     1936.45     2605.42    240.14 o
  -4  13   5     2026.17     2193.83    228.79 o
  -3  13   5      320.45      610.51    149.34 o
  -2  13   5      215.16       96.03    117.53 o
  -1  13   5       25.44      106.93    110.51 o
   0  13   5      416.99      403.37    138.89 o
   1  13   5      211.06      307.64    133.66 o
   2  13   5      647.37      603.49    159.80 o
   3  13   5     1077.80     1104.23    193.40 o
  -6  14   5       13.19       96.47     94.83 o
  -5  14   5      281.97      482.37    138.44 o
  -4  14   5     1464.49     1934.57    228.34 o
  -3  14   5      670.69      787.03    176.67 o
  -2  14   5        6.92      -28.37     89.01 o
  -1  14   5      286.82      399.04    141.43 o
   0  14   5       70.42     -111.11     92.29 o
   1  14   5      117.67       89.46    116.04 o
   2  14   5       18.27      162.93    121.12 o
  -4  15   5     1056.71     1282.25    212.51 o
  -3  15   5      906.36     1090.34    199.52 o
  -2  15   5      123.15       76.91    131.27 o
  -1  15   5      253.00      286.14    150.54 o
  -1 -16   6        1.76      -47.79     95.13 o
   0 -16   6       24.04       49.43    115.74 o
   1 -16   6      209.99      351.55    142.17 o
   2 -16   6     1194.54     1296.29    204.75 o
   3 -16   6     1004.21      985.80    185.18 o
   4 -16   6       47.93      177.87    112.75 o
  -3 -15   6       14.78       53.91     95.88 o
  -2 -15   6     1103.47      937.87    181.90 o
  -1 -15   6      459.60      536.14    151.73 o
   0 -15   6       56.99      153.22    106.48 o
   1 -15   6      191.66      -19.86     98.27 o
   2 -15   6     1775.00     2176.06    233.42 o
   3 -15   6     1729.30     1920.09    222.22 o
   4 -15   6      129.75      141.73    101.85 o
   5 -15   6      358.73      417.26    134.11 o
   6 -15   6      130.70      192.80    120.07 o
  -4 -14   6      429.35      586.54    121.04 o
  -3 -14   6       70.35      -38.23     85.57 o
  -2 -14   6     1556.49     1553.75    201.76 o
  -1 -14   6     3210.09     3185.16    271.50 o
   0 -14   6      258.87      332.88    132.32 o
   1 -14   6       30.61      -54.96     87.51 o
   2 -14   6     1120.53     1002.53    170.10 o
   3 -14   6     2637.30     2878.71    255.37 o
   4 -14   6      790.37      730.88    150.09 o
   5 -14   6      205.06      396.05    125.75 o
   6 -14   6      584.79      783.30    159.05 o
   7 -14   6        9.67     -162.71    127.99 o
   8 -14   6        2.33       39.25     70.97 o
  -6 -13   6        1.66      -61.15     87.89 o
  -5 -13   6       13.16      109.61     80.08 o
  -4 -13   6      197.88      136.86    107.08 o
  -3 -13   6      244.01      106.67     78.54 o
  -2 -13   6      709.60      601.85    149.19 o
  -1 -13   6     4096.51     4656.77    300.18 o
   0 -13   6     1776.23     1668.59    199.97 o
   1 -13   6      111.66      -30.32     80.79 o
   2 -13   6      109.96      183.54     97.67 o
   3 -13   6     1251.94     1237.59    173.68 o
   4 -13   6     1395.68     1401.57    181.30 o
   5 -13   6       45.71      158.30    101.40 o
   6 -13   6     1585.35     1514.64    149.81 o
   7 -13   6      974.72      955.74    126.14 o
   8 -13   6        1.58      -22.83     63.26 o
  -7 -12   6      898.75      736.33    115.70 o
  -6 -12   6      211.69      281.03     87.54 o
  -5 -12   6       12.11       15.13     67.03 o
  -4 -12   6       22.99       12.75     66.96 o
  -3 -12   6      215.48      162.62     87.00 o
  -2 -12   6        5.41       -8.02     61.85 o
  -1 -12   6     2516.00     2537.17    227.15 o
   0 -12   6     7667.12     8284.58    401.73 o
   1 -12   6     1673.73     1529.26    183.24 o
   2 -12   6       23.01      -65.26     64.81 o
   3 -12   6      115.78      102.00     83.93 o
   4 -12   6     1435.42     1484.90    177.27 o
   5 -12   6      238.21      301.97    101.70 o
   6 -12   6     1191.52      995.65    122.89 o
   7 -12   6     3126.69     3564.33    299.65 o
   8 -12   6      315.81      491.39     93.89 o
   9 -12   6       60.53      157.87     74.40 o
  -7 -11   6     1243.68     1084.60    127.80 o
  -6 -11   6      905.36      809.40    115.32 o
  -5 -11   6        9.71      -30.39     87.29 o
  -4 -11   6      687.68      724.13    112.86 o
  -3 -11   6        3.14      -35.75     58.54 o
  -2 -11   6      235.97      153.02     77.36 o
  -1 -11   6     3342.60     3714.58    246.41 o
   0 -11   6    16563.78    15494.05    574.37 o
   1 -11   6     5942.81     6072.53    319.89 o
   2 -11   6       72.57       -2.09     84.68 o
   3 -11   6      778.31      752.23    131.57 o
   4 -11   6       64.00      -46.89     64.81 o
   5 -11   6      362.66      512.24    115.44 o
   6 -11   6      468.03      340.76     81.53 o
   7 -11   6     3566.16     3619.31    192.09 o
   8 -11   6     1313.20     1213.64    127.57 o
   9 -11   6       59.42       68.83     67.35 o
  10 -11   6       45.27       46.98    132.24 o
  -8 -10   6       19.57       20.61    126.04 o
  -7 -10   6     1327.18     1148.38    207.06 o
  -6 -10   6     2310.86     2342.86    165.93 o
  -5 -10   6       16.00      -16.86     60.66 o
  -4 -10   6     2144.18     2069.87    153.22 o
  -3 -10   6     2985.64     2600.99    274.64 o
  -2 -10   6      760.92      795.85     73.47 o
  -1 -10   6      820.50      890.02     80.16 o
   0 -10   6    13364.69    13022.45    492.38 o
   1 -10   6    16349.01    16951.63    596.62 o
   2 -10   6      111.70       26.13     78.26 o
   3 -10   6     4928.80     4317.02    251.04 o
   4 -10   6      106.53      178.91     80.35 o
   5 -10   6      191.07      128.43     79.30 o
   6 -10   6      161.19      271.43    116.19 o
   7 -10   6     1418.53     1691.93    135.94 o
   8 -10   6     3021.08     3161.77    415.62 o
   9 -10   6      589.49      678.32    102.93 o
  10 -10   6       40.53       36.30     61.59 o
  -9  -9   6      117.51        9.11    123.51 o
  -8  -9   6        0.16      -91.25    128.28 o
  -7  -9   6      792.36      699.49    106.86 o
  -6  -9   6     1980.64     1883.47    145.15 o
  -5  -9   6      108.64       58.27     60.99 o
  -4  -9   6     1673.31     1628.21    201.69 o
  -3  -9   6     7159.60     6658.10    396.80 o
  -2  -9   6     3941.34     3691.37    224.06 o
  -1  -9   6       53.04       11.07     37.40 o
   0  -9   6     3913.42     3883.73    189.07 o
   1  -9   6    15554.51    15530.54    394.41 o
   2  -9   6     4119.23     3364.22    211.32 o
   3  -9   6     1183.17     1029.71    134.41 o
   4  -9   6     3625.23     3660.07    225.21 o
   5  -9   6     1606.24     1451.42    119.76 o
   6  -9   6        5.88        7.09     98.27 o
   7  -9   6      527.61      574.93     89.24 o
   8  -9   6     5798.26     5919.73    521.80 o
   9  -9   6     3113.62     3419.85    186.39 o
  10  -9   6        2.93      104.45     71.23 o
  -9  -8   6     1501.98     1543.00    268.52 o
  -8  -8   6       70.96       62.72    139.93 o
  -7  -8   6       19.11      -29.39     58.43 o
  -6  -8   6      219.62      212.83     67.40 o
  -5  -8   6      855.27      836.26     97.19 o
  -4  -8   6      530.98      471.45    154.27 o
  -3  -8   6     8176.92     7986.07    248.06 o
  -2  -8   6     9631.07     9343.78    225.82 o
  -1  -8   6      382.37      313.70     50.49 o
   0  -8   6       35.62       24.10     47.19 o
   1  -8   6     5861.65     5558.11    190.71 o
   2  -8   6    14842.02    14778.31    572.87 o
   3  -8   6      100.37       45.70     58.09 o
   4  -8   6     8901.55     8521.89    351.70 o
   5  -8   6     6498.90     6659.78    230.48 o
   6  -8   6      374.56      396.42     78.48 o
   7  -8   6      288.34      311.42     70.93 o
   8  -8   6     2954.24     3153.03    166.19 o
   9  -8   6     4855.59     5449.08    225.28 o
  10  -8   6      340.67      365.84     83.37 o
  11  -8   6      402.03      705.64    164.43 o
 -10  -7   6     1378.09     1456.83    267.62 o
  -9  -7   6     4103.92     4446.95    390.38 o
  -8  -7   6      548.83      928.16    213.71 o
  -7  -7   6     1200.31     1028.81    107.87 o
  -6  -7   6        4.87      -48.79     45.28 o
  -5  -7   6     1343.89     1431.90    189.59 o
  -4  -7   6       11.33        5.84     34.28 o
  -3  -7   6    10040.70    10278.63    232.03 o
  -2  -7   6    25007.14    25077.80    464.24 o
  -1  -7   6     3082.68     2950.72    108.84 o
   0  -7   6      158.21      112.53     38.42 o
   1  -7   6     1415.52     1453.19    108.57 o
   2  -7   6    25439.57    24886.27    555.90 o
   3  -7   6     7194.41     7330.63    164.63 o
   4  -7   6     6990.02     6939.71    184.26 o
   5  -7   6    10906.31    11037.14    284.62 o
   6  -7   6      639.62      578.32     79.30 o
   7  -7   6        0.41       34.24     50.80 o
   8  -7   6     1174.15     1387.39    117.07 o
   9  -7   6     3992.35     4411.78    197.20 o
  10  -7   6     1305.70     1402.56    131.57 o
  11  -7   6      185.97      422.19    141.73 o
 -10  -6   6      649.49      675.62    195.49 o
  -9  -6   6     4438.83     5098.97    389.33 o
  -8  -6   6     2623.99     2614.38    291.96 o
  -7  -6   6      397.97      418.78     78.38 o
  -6  -6   6     2800.63     2854.46    147.91 o
  -5  -6   6      595.79      704.99     80.67 o
  -4  -6   6      174.50      183.63     40.78 o
  -3  -6   6    10066.94    10110.96    339.24 o
  -2  -6   6    23672.13    23885.04    436.35 o
  -1  -6   6    12376.18    12047.84    253.16 o
   0  -6   6       14.77        3.66     30.25 o
   1  -6   6     2158.14     2136.25    105.03 o
   2  -6   6     5417.73     4958.61    167.30 o
   3  -6   6    25322.86    26171.26    807.36 o
   4  -6   6     1493.49     1605.99     72.50 o
   5  -6   6    14230.97    14627.20    289.24 o
   6  -6   6     5616.80     5820.68    158.89 o
   7  -6   6     1617.71     1585.88    108.99 o
   8  -6   6      553.74      603.05     67.75 o
   9  -6   6     1122.13     1259.80    305.33 o
  10  -6   6     1018.28     1010.74    114.71 o
  11  -6   6      111.83       95.13    112.90 o
 -11  -5   6       50.49      112.75    149.04 o
 -10  -5   6      254.88      102.30    149.79 o
  -9  -5   6     2018.35     2069.88    277.03 o
  -8  -5   6     4462.20     4507.58    360.06 o
  -7  -5   6      103.61       75.82     57.12 o
  -6  -5   6     8774.14     8584.96    267.50 o
  -5  -5   6     7583.08     7309.75    182.71 o
  -4  -5   6      204.12      264.98     51.19 o
  -3  -5   6     1701.35     1799.68     79.04 o
  -2  -5   6     4214.11     3802.09    116.37 o
  -1  -5   6    15420.06    14247.76    289.88 o
   0  -5   6     6345.00     6540.98    160.54 o
   1  -5   6     3320.33     3122.99    240.59 o
   2  -5   6     1313.11     1284.51     83.64 o
   3  -5   6    11933.49    12661.87    250.53 o
   4  -5   6      309.22      323.52     40.60 o
   5  -5   6     9065.80     9140.95    205.15 o
   6  -5   6    22344.35    22714.09    424.03 o
   7  -5   6     8159.14     8261.78    209.73 o
   8  -5   6      193.38      223.24     55.83 o
   9  -5   6       25.07       81.35     50.04 o
  10  -5   6     1114.57     1031.69    113.42 o
  11  -5   6      184.77      247.46    133.21 o
 -11  -4   6      463.92      673.98    209.53 o
 -10  -4   6      184.27       72.43    145.31 o
  -9  -4   6      235.24      273.30    142.62 o
  -8  -4   6     4447.83     4310.45    319.44 o
  -7  -4   6     3198.06     2901.86    270.91 o
  -6  -4   6     3048.60     3041.53    206.32 o
  -5  -4   6    17472.34    17659.25    341.79 o
  -4  -4   6     3428.95     3242.65    103.34 o
  -3  -4   6        0.05       11.03     25.99 o
  -2  -4   6      116.73      120.15     29.44 o
  -1  -4   6    37963.55    41952.61    690.74 o
   0  -4   6    25656.19    26387.81    457.04 o
   1  -4   6     1052.06      961.35     65.59 o
   2  -4   6    19001.16    19150.83    423.52 o
   3  -4   6      799.04     1054.31     64.49 o
   4  -4   6     4029.00     4130.80    103.40 o
   5  -4   6     4859.16     4918.60    136.26 o
   6  -4   6    21422.48    22427.27    420.18 o
   7  -4   6     8673.64     7977.09    542.82 o
   8  -4   6      392.80      414.34     97.56 o
   9  -4   6      172.21      198.40     57.51 o
  10  -4   6      133.94      214.14     60.70 o
  11  -4   6      618.04      690.71    168.31 o
 -11  -3   6     1543.66     1463.25    253.28 o
 -10  -3   6      250.61      448.62    174.28 o
  -9  -3   6       52.40      228.04    144.86 o
  -8  -3   6     1825.85     1834.96    231.33 o
  -7  -3   6     4609.07     4991.57    351.25 o
  -6  -3   6      937.64     1003.17     75.19 o
  -5  -3   6    20925.66    20781.73    454.79 o
  -4  -3   6    21228.78    21609.36    388.93 o
  -3  -3   6       26.11        7.74     20.97 o
  -2  -3   6      531.20      611.10     41.60 o
  -1  -3   6    66400.60    73052.53   1150.12 o
   0  -3   6    45291.11    47446.34    764.96 o
   1  -3   6      192.26      133.74     35.40 o
   2  -3   6    24441.74    26416.29    447.70 o
   3  -3   6    11340.25    11654.27    199.63 o
   4  -3   6       61.69       92.11     28.11 o
   5  -3   6      350.17      380.85     49.06 o
   6  -3   6    11207.61    11118.64    247.37 o
   7  -3   6     9528.23     9538.29    391.21 o
   8  -3   6      745.07      760.13     79.42 o
   9  -3   6     1017.50     1092.15     93.88 o
  10  -3   6      406.68      549.83     84.49 o
  11  -3   6       24.91       16.88    106.03 o
 -12  -2   6     1293.15     1568.83    267.77 o
 -11  -2   6     2761.35     3063.00    337.96 o
 -10  -2   6     1411.08     1503.87    242.23 o
  -9  -2   6      402.55      324.97    149.49 o
  -8  -2   6      233.20      515.68    155.61 o
  -7  -2   6     2253.64     2272.80    105.01 o
  -6  -2   6     1498.45     1596.11     82.46 o
  -5  -2   6    15537.85    15135.93    573.47 o
  -4  -2   6    37154.14    39942.88    782.38 o
  -3  -2   6     7348.04     7849.58    186.41 o
  -2  -2   6        6.57       -4.33     17.50 o
  -1  -2   6    50900.65    54515.04    864.05 o
   0  -2   6    35871.78    39448.93    635.65 o
   1  -2   6     6261.55     6228.65    169.20 o
   2  -2   6     2342.21     2314.84     70.13 o
   3  -2   6    34670.28    36573.45    529.10 o
   4  -2   6     3949.19     3866.84     98.68 o
   5  -2   6      482.81      523.77     53.39 o
   6  -2   6     4610.70     4697.01    183.58 o
   7  -2   6     4926.01     4459.81    150.95 o
   8  -2   6     1925.44     1829.30    107.84 o
   9  -2   6        4.17       -8.24     63.07 o
  10  -2   6      405.72      563.48     83.26 o
  11  -2   6      302.29      523.89    159.20 o
 -12  -1   6      541.14      504.03    193.99 o
 -11  -1   6     2195.03     2608.40    314.07 o
 -10  -1   6     2098.04     2406.64    285.09 o
  -9  -1   6      187.83      203.25    135.75 o
  -8  -1   6     2498.69     2344.66    253.43 o
  -7  -1   6      102.73       44.65     92.44 o
  -6  -1   6     4380.51     4547.54    185.26 o
  -5  -1   6     1160.21     1298.57    120.00 o
  -4  -1   6    51820.89    59008.64   1461.61 o
  -3  -1   6    35374.05    36765.37   1288.22 o
  -2  -1   6      558.69      591.58     34.00 o
  -1  -1   6      759.68      862.21     41.87 o
   0  -1   6      325.40      265.86     37.21 o
   1  -1   6    10505.07    11209.31    261.17 o
   2  -1   6     1224.31     1307.53     61.38 o
   3  -1   6    33486.92    34433.37    502.39 o
   4  -1   6    45975.59    47002.95    677.29 o
   5  -1   6     1007.56     1076.66     69.97 o
   6  -1   6       76.36       82.42     41.56 o
   7  -1   6      700.74      789.92     84.75 o
   8  -1   6     5661.58     5679.44    181.40 o
   9  -1   6      312.85      437.02     72.86 o
  10  -1   6     1024.38     1128.30    105.33 o
  11  -1   6      609.43      808.54    167.86 o
 -12   0   6       11.78       69.89    128.73 o
 -11   0   6      665.27      822.28    197.58 o
 -10   0   6     1933.53     1949.95    266.43 o
  -9   0   6      596.93      571.83    153.22 o
  -8   0   6     2602.94     2682.92    267.62 o
  -6   0   6     1424.90     1407.26     62.28 o
  -5   0   6        2.38       37.19     66.16 o
  -4   0   6    18171.58    18951.61    642.62 o
  -3   0   6    59358.04    61797.75   1773.28 o
  -2   0   6     8089.26     8222.99    178.64 o
  -1   0   6      671.05      670.60     40.32 o
   0   0   6     2454.48     2424.52     91.33 o
   1   0   6     1048.37     1197.25     74.03 o
   2   0   6     1421.22     1551.69     53.97 o
   3   0   6    40217.78    42885.75    616.37 o
   4   0   6    61684.43    64382.92    908.07 o
   5   0   6     6676.21     6228.19    167.68 o
   6   0   6      856.11      780.58     72.82 o
   7   0   6       45.10       18.02     43.45 o
   8   0   6     4757.09     4485.99    162.34 o
   9   0   6      706.25      910.32    115.16 o
  10   0   6      363.83      415.27     78.10 o
  11   0   6     1190.02     1600.30    167.18 o
 -12   1   6       67.41      109.77    136.65 o
 -11   1   6      140.92      303.46    154.42 o
 -10   1   6     2801.52     2977.87    302.57 o
  -9   1   6     2499.84     2301.65    255.08 o
  -8   1   6     2016.87     1688.91    213.26 o
  -7   1   6    12969.76    12121.02    521.80 o
  -6   1   6       75.31      121.24     21.62 o
  -5   1   6     6900.43     7121.96    333.33 o
  -4   1   6     3841.58     3742.65    214.45 o
  -3   1   6    66153.92    69158.35   1978.03 o
  -2   1   6    29990.36    32233.37    620.48 o
  -1   1   6       11.19        6.43     19.38 o
   0   1   6     1143.49     1329.85     69.38 o
   1   1   6      648.17      627.53     43.11 o
   2   1   6      146.48      117.46     24.83 o
   3   1   6     2014.85     2056.76     68.85 o
   4   1   6    24093.90    23420.15    371.48 o
   5   1   6    13487.18    13732.15    292.06 o
   6   1   6       30.20       62.51     43.15 o
   7   1   6      352.76      331.62     61.89 o
   8   1   6      827.34      931.44     91.68 o
   9   1   6     1011.06     1309.51    106.88 o
  10   1   6        1.79       49.85     59.37 o
  11   1   6      871.36     1204.00    151.16 o
 -12   2   6        0.98     -115.59    105.88 o
 -11   2   6        2.60     -157.03    104.69 o
 -10   2   6      650.92      693.99    170.85 o
  -9   2   6     1688.19     1774.03    230.73 o
  -8   2   6      271.13      371.56    137.84 o
  -7   2   6     9246.97     8705.88    421.44 o
  -6   2   6     7103.00     6502.44    295.40 o
  -5   2   6      133.31      139.12     23.44 o
  -4   2   6       18.85       23.98     22.70 o
  -3   2   6    29039.28    28453.87    563.05 o
  -2   2   6    62399.52    64768.99   1218.34 o
  -1   2   6      817.83      818.09     67.35 o
   0   2   6    17953.01    19101.85    545.40 o
   1   2   6     7609.19     7366.98    145.39 o
   2   2   6      114.87      136.64     50.96 o
   3   2   6      133.32      128.05     27.53 o
   4   2   6     5782.63     5809.79    201.59 o
   5   2   6    14402.61    14015.86    303.95 o
   6   2   6     1842.35     1836.80    106.67 o
   7   2   6      311.62      245.26     59.83 o
   8   2   6      175.36       89.79     56.92 o
   9   2   6      153.23      202.92     90.23 o
  10   2   6       79.38       64.19     60.12 o
  11   2   6      383.12      360.23    105.29 o
 -12   3   6      337.02      442.95    178.76 o
 -11   3   6      145.62      189.37    129.03 o
 -10   3   6       11.54        7.92    115.29 o
  -9   3   6     1011.80      927.71    181.45 o
  -8   3   6      232.25      220.88    115.89 o
  -7   3   6     2996.55     2847.20    244.32 o
  -6   3   6    18222.15    18026.99    754.70 o
  -5   3   6     9835.80     9567.18    432.05 o
  -4   3   6        6.01       19.45     44.13 o
  -3   3   6      666.27      658.39     50.67 o
  -2   3   6    34378.32    37420.85    976.55 o
  -1   3   6    16561.31    17697.59    513.29 o
   0   3   6     3238.74     3310.01    161.44 o
   1   3   6    12561.41    12500.74    250.49 o
   2   3   6    10150.02     9713.38    185.10 o
   3   3   6      588.37      570.34     41.39 o
   4   3   6     1023.10     1015.46     76.58 o
   5   3   6    14593.84    13806.72    598.34 o
   6   3   6     9523.67     9089.32    239.24 o
   7   3   6       15.73      126.06     92.51 o
   8   3   6     1732.70     1944.66    155.32 o
   9   3   6       68.18       19.96     51.25 o
  10   3   6       66.68       98.35     58.51 o
 -12   4   6     1523.03     1879.76    272.85 o
 -11   4   6       22.64       32.11    123.65 o
 -10   4   6      336.87      256.12    144.71 o
  -9   4   6       24.92        7.32     92.44 o
  -8   4   6     1101.53      762.24    163.98 o
  -7   4   6      246.00      347.82    131.12 o
  -6   4   6    20888.10    20381.44    525.91 o
  -5   4   6    23880.35    23140.83    496.73 o
  -4   4   6     2355.63     2229.75     95.73 o
  -3   4   6     2253.95     2268.05    121.86 o
  -2   4   6     6303.46     6439.91    244.62 o
  -1   4   6    17110.46    16585.59    500.59 o
   0   4   6      460.38      642.95     68.25 o
   1   4   6    22580.88    21764.65    483.46 o
   2   4   6    19352.19    19951.01    329.32 o
   3   4   6      318.68      342.94     41.97 o
   4   4   6      743.28      893.82     76.23 o
   5   4   6     6645.62     6252.74    189.65 o
   6   4   6    10889.31    10822.96    274.15 o
   7   4   6      943.21     1041.52    121.23 o
   8   4   6     1395.78     1361.60    148.49 o
   9   4   6      661.52      872.44     98.87 o
  10   4   6       76.79       56.21     56.95 o
 -12   5   6     2685.55     2567.48    304.81 o
 -11   5   6      662.67      701.61    186.53 o
 -10   5   6      854.51     1127.68    219.68 o
  -9   5   6     1045.89     1053.46    191.01 o
  -8   5   6      245.74      303.16    127.54 o
  -7   5   6      627.82      688.17    159.65 o
  -6   5   6    20772.02    19934.73    569.74 o
  -5   5   6    31745.10    31239.68    897.69 o
  -4   5   6     4216.62     4060.84    147.37 o
  -3   5   6     3170.80     3063.30    156.96 o
  -2   5   6     1597.46     1582.72    124.85 o
  -1   5   6     2443.74     2171.43    137.25 o
   0   5   6      378.90      354.08     54.96 o
   1   5   6     7361.14     7166.10    218.69 o
   2   5   6    12975.71    12790.85    237.89 o
   3   5   6     4338.92     4256.34    147.76 o
   4   5   6      289.75      323.35     59.45 o
   5   5   6      443.80      515.80     75.24 o
   6   5   6     3527.02     3516.15    328.82 o
   7   5   6     2159.23     2206.33    132.18 o
   8   5   6      316.79      286.06     67.32 o
   9   5   6     1474.85     1379.25    118.01 o
  10   5   6      554.38      612.83     91.97 o
 -12   6   6     1948.84     2552.55    308.99 o
 -11   6   6     1577.58     1476.99    243.73 o
 -10   6   6      167.09      148.74    135.90 o
  -9   6   6     1302.56     1167.25    207.73 o
  -8   6   6      562.00      601.85    163.98 o
  -7   6   6      545.32      352.60    133.81 o
  -6   6   6     2767.03     2660.20    177.12 o
  -5   6   6    18038.41    15536.07    558.91 o
  -4   6   6    17059.30    16520.03    513.14 o
  -3   6   6      367.77      364.54     75.12 o
  -2   6   6     3278.31     2794.03    174.13 o
  -1   6   6      122.40      191.52     55.93 o
   0   6   6     1239.25     1369.71     92.12 o
   1   6   6     2123.58     2312.12    125.79 o
   2   6   6     4791.18     4729.10    156.45 o
   3   6   6     6084.47     6188.97    188.47 o
   4   6   6     1122.70     1153.69     94.98 o
   5   6   6      264.09      302.10     64.98 o
   6   6   6      250.87      288.42     67.23 o
   7   6   6     1888.16     1771.36    125.83 o
   8   6   6       40.01       44.84    107.70 o
   9   6   6     1168.02     1542.63    126.94 o
 -11   7   6     1787.26     2017.16    276.13 o
 -10   7   6       56.60      114.25    123.65 o
  -9   7   6     1812.35     1905.45    257.17 o
  -8   7   6     3656.48     3018.20    290.62 o
  -7   7   6      459.21      385.30    142.47 o
  -6   7   6        0.73       -2.01     40.00 o
  -5   7   6     3555.56     3355.68    154.00 o
  -4   7   6    16069.55    15398.77    507.61 o
  -3   7   6     5636.67     5664.53    265.53 o
  -2   7   6     4861.68     4768.66    243.80 o
  -1   7   6     9412.35     9447.09    264.28 o
   0   7   6      171.43      314.90     63.24 o
   1   7   6      156.08      135.83     55.73 o
   2   7   6     2331.25     2387.32    138.51 o
   3   7   6    10095.22    10253.25    264.46 o
   4   7   6     2555.33     2507.93    133.81 o
   5   7   6       14.24      -41.39     48.99 o
   6   7   6        2.56      -40.18     44.55 o
   7   7   6      485.17      548.49     84.85 o
   8   7   6      164.74      200.17     68.29 o
   9   7   6      616.90      716.74     98.48 o
 -11   8   6     1011.71     1049.42    210.12 o
 -10   8   6      652.82      430.40    161.14 o
  -9   8   6      971.26      714.60    185.33 o
  -8   8   6     5152.87     5035.06    361.71 o
  -7   8   6     1479.24     1417.85    225.80 o
  -6   8   6       14.12       67.06     47.44 o
  -5   8   6      399.22      425.20     80.79 o
  -4   8   6     5744.41     5318.36    262.09 o
  -3   8   6     8069.77     8257.74    234.99 o
  -2   8   6     1826.23     1755.01    105.18 o
  -1   8   6    16112.19    15390.81    859.09 o
   0   8   6     2104.43     1973.40    126.64 o
   1   8   6     1013.70     1038.20    165.47 o
   2   8   6      314.82      284.96     75.12 o
   3   8   6    10319.36     9688.66    374.24 o
   4   8   6     3972.51     3814.28    161.52 o
   5   8   6        3.14        8.04     51.16 o
   6   8   6      278.53      240.17     68.16 o
   7   8   6        2.68       -7.37     52.85 o
   8   8   6       60.86       77.90     63.96 o
 -11   9   6       28.06      139.78    139.19 o
 -10   9   6     1015.26     1255.07    236.86 o
  -9   9   6       76.59      189.66    139.49 o
  -8   9   6     6006.29     5370.78    389.63 o
  -7   9   6     3390.45     2900.22    301.07 o
  -6   9   6       13.25       52.17     51.11 o
  -5   9   6       37.03       46.59     57.05 o
  -4   9   6     1428.52     1400.38    152.78 o
  -3   9   6     3197.12     3086.00    224.01 o
  -2   9   6      122.25       98.57     84.53 o
  -1   9   6     3460.55     3294.07    151.54 o
   0   9   6     7326.60     7328.20    326.01 o
   1   9   6      814.96      931.66    103.72 o
   2   9   6      675.06      801.50     99.17 o
   3   9   6     4834.74     4688.31    214.01 o
   4   9   6     3196.48     3338.50    183.35 o
   5   9   6      168.54      182.05     68.53 o
   6   9   6      328.67      337.51     72.16 o
   7   9   6      481.32      452.25     83.78 o
 -10  10   6       26.05      -36.59    117.38 o
  -9  10   6       44.33      156.36    129.63 o
  -8  10   6     1810.74     1900.22    272.25 o
  -7  10   6     4223.52     4230.55    372.31 o
  -6  10   6     1032.20      887.52    180.70 o
  -5  10   6       61.69       31.66     66.91 o
  -4  10   6       14.01       29.87     69.59 o
  -3  10   6     3227.15     3443.97    239.54 o
  -2  10   6     2149.16     2493.86    214.01 o
  -1  10   6     1119.93      900.68    155.02 o
   0  10   6     9137.79     9620.19    296.19 o
   1  10   6     3991.85     3998.12    213.19 o
   2  10   6      818.81      847.42    110.65 o
   3  10   6      564.04      455.36     89.24 o
   4  10   6     1197.70     1140.46    125.08 o
   5  10   6      669.42      928.55    104.00 o
   6  10   6       62.43       31.58     57.94 o
  -9  11   6      102.22      173.24    152.33 o
  -8  11   6       21.07       28.08    109.47 o
  -7  11   6     2307.00     2214.29    303.16 o
  -6  11   6     2836.45     2964.15    189.22 o
  -5  11   6      115.48      260.60     96.18 o
  -4  11   6      385.34      283.75    104.69 o
  -3  11   6        1.61      -31.81     78.40 o
  -2  11   6     2056.31     2240.72    216.99 o
  -1  11   6        5.97       56.75     84.23 o
   0  11   6     5734.74     6593.29    367.53 o
   1  11   6     4574.74     4005.05    300.18 o
   2  11   6      203.07      225.59    112.30 o
   3  11   6        0.09       53.61     62.87 o
   4  11   6      381.77      482.10    103.61 o
   5  11   6      350.25      467.32     82.46 o
  -9  12   6       16.84      -10.16    132.62 o
  -8  12   6       91.64      106.48    142.17 o
  -7  12   6     1112.14     1083.47    226.10 o
  -6  12   6     3049.27     2908.12    188.02 o
  -5  12   6      766.50     1023.59    159.80 o
  -4  12   6      173.08      394.11    126.04 o
  -3  12   6      608.89     1091.24    178.31 o
  -2  12   6      296.71      387.69    126.49 o
  -1  12   6       24.09      -96.33     76.16 o
   0  12   6     2625.74     2639.47    255.08 o
   1  12   6     4777.84     5157.81    342.44 o
   2  12   6     1183.59     1247.75    195.19 o
   3  12   6        1.43      -46.00     90.50 o
   4  12   6       13.50      -76.16     87.22 o
  -8  13   6      164.85       -3.58    137.10 o
  -7  13   6      133.70      292.56    154.12 o
  -6  13   6     1705.76     1731.19    160.41 o
  -5  13   6      628.61      916.51    163.38 o
  -4  13   6       44.96       37.93     91.99 o
  -3  13   6      292.86      346.17    127.39 o
  -2  13   6      116.38      348.41    139.19 o
  -1  13   6       65.44     -108.57     87.51 o
   0  13   6      162.94      133.36    101.70 o
   1  13   6     1600.52     1775.37    226.10 o
   2  13   6     1709.50     1970.56    243.58 o
   3  13   6       48.32       -8.36     84.08 o
  -6  14   6      268.71      354.00     97.48 o
  -5  14   6      789.10      890.52    173.98 o
  -4  14   6       27.04     -115.37     76.91 o
  -3  14   6      387.53      463.26    148.00 o
  -2  14   6      873.64      732.52    176.97 o
  -1  14   6      275.03      540.47    165.47 o
   0  14   6       15.04      -54.06    105.44 o
   1  14   6      236.57       91.25    106.48 o
  -1 -16   7       15.13       44.35     98.27 o
   0 -16   7      713.96      813.46    176.37 o
   1 -16   7     1001.75     1087.66    190.71 o
   2 -16   7       35.14       28.82     90.80 o
   3 -16   7      244.65      257.47    112.90 o
   4 -16   7      467.05      832.28    180.40 o
  -3 -15   7     1585.84     1783.74    227.15 o
  -2 -15   7      504.67      712.81    161.44 o
  -1 -15   7       89.70      227.75    114.10 o
   0 -15   7       92.31      251.94    119.47 o
   1 -15   7     1355.42     1746.70    218.49 o
   2 -15   7      392.16      406.81    123.36 o
   3 -15   7      482.65      538.82    140.23 o
   4 -15   7     1393.57     1379.77    199.22 o
   5 -15   7      319.51      411.44    129.63 o
   6 -15   7        0.48      149.34    100.36 o
  -4 -14   7      330.86      288.53     95.30 o
  -3 -14   7     1896.85     1899.48    216.40 o
  -2 -14   7     1294.15     1377.08    196.68 o
  -1 -14   7       86.76      190.86    113.50 o
   0 -14   7      420.56      205.34    117.68 o
   1 -14   7      304.04      343.04    124.25 o
   2 -14   7     1031.82     1133.65    175.92 o
   3 -14   7      195.92      296.74    109.47 o
   4 -14   7     1680.90     1949.51    219.98 o
   5 -14   7     1090.37     1259.10    181.45 o
   6 -14   7      360.48      250.60    109.47 o
   7 -14   7      176.52      186.22     82.53 o
  -6 -13   7      277.11      450.80    102.51 o
  -5 -13   7       66.10      -10.54     67.18 o
  -4 -13   7      187.21      340.15     93.64 o
  -3 -13   7     1498.33     1784.22    225.88 o
  -2 -13   7     1883.62     1963.99    209.97 o
  -1 -13   7       28.88       75.27     91.85 o
   0 -13   7      912.95      770.45    149.19 o
   1 -13   7      140.67       91.70    100.21 o
   2 -13   7      266.10      333.18    115.59 o
   3 -13   7        7.90      102.00     94.09 o
   4 -13   7     1248.32     1003.73    162.33 o
   5 -13   7     3404.34     3532.83    265.38 o
   6 -13   7     1756.37     1615.16    184.66 o
   7 -13   7       48.54       69.44     73.61 o
   8 -13   7       31.09       55.67     66.84 o
  -7 -12   7      272.35      262.07     87.69 o
  -6 -12   7     1246.78     1103.36    133.25 o
  -5 -12   7      508.84      583.52    107.25 o
  -4 -12   7       55.00      -37.32     66.80 o
  -3 -12   7      332.58      369.56     92.55 o
  -2 -12   7     2191.72     2009.53    487.82 o
  -1 -12   7     2242.70     2460.11    221.03 o
   0 -12   7       62.59      167.41     97.52 o
   1 -12   7     2221.95     1883.05    193.70 o
   2 -12   7      496.16      651.58    133.36 o
   3 -12   7       36.28       20.76     79.75 o
   4 -12   7      389.80      408.45    119.77 o
   5 -12   7     4573.52     4747.27    286.89 o
   6 -12   7     4381.97     4313.00    210.91 o
   7 -12   7      325.99      438.18    114.10 o
   8 -12   7      387.73      363.83     87.17 o
   9 -12   7        3.44       64.82     64.59 o
  -8 -11   7      186.83      494.17    178.76 o
  -7 -11   7       92.24       97.02     67.19 o
  -6 -11   7     2018.06     2064.23    164.30 o
  -5 -11   7     1189.57     1309.09    134.38 o
  -4 -11   7      217.23      112.48    101.03 o
  -3 -11   7        2.76      112.13     70.93 o
  -2 -11   7     1766.93     1860.48    308.54 o
  -1 -11   7     6557.31     6292.06    328.25 o
   0 -11   7      387.12      249.85    100.96 o
   1 -11   7     4683.45     4261.02    260.60 o
   2 -11   7     1823.23     1551.36    169.65 o
   3 -11   7      110.54      158.30     88.11 o
   4 -11   7       50.28       65.86     73.48 o
   5 -11   7     3095.30     2781.49    222.82 o
   6 -11   7     5344.03     5447.39    232.44 o
   7 -11   7     1421.66     1202.09    126.37 o
   8 -11   7      361.47      471.88    159.94 o
   9 -11   7      130.65      173.81     72.30 o
  10 -11   7      537.29      623.65    141.87 o
  -8 -10   7      210.21      179.81    132.47 o
  -7 -10   7       15.17       38.77     61.87 o
  -6 -10   7     1603.31     1652.26    143.24 o
  -5 -10   7     3100.04     3066.74    529.57 o
  -4 -10   7     1436.02     1611.54    139.29 o
  -3 -10   7       16.60        0.12     63.06 o
  -2 -10   7      743.86      655.66     71.53 o
  -1 -10   7     6058.71     6372.24    193.18 o
   0 -10   7     3871.48     3651.53    164.27 o
   1 -10   7     3121.85     2970.39    149.27 o
   2 -10   7    10195.42     9756.79    409.64 o
   3 -10   7     3627.84     3382.59    223.27 o
   4 -10   7       90.92       97.07     71.68 o
   5 -10   7     2037.40     1669.64    169.80 o
   6 -10   7     5372.06     5146.02    288.08 o
   7 -10   7     2690.11     2505.15    157.94 o
   8 -10   7       87.19      -45.71     72.28 o
   9 -10   7      745.60      925.51    113.34 o
  10 -10   7       16.76       73.48     60.96 o
  -9  -9   7      212.73      277.63    159.35 o
  -8  -9   7       20.50       20.61    109.62 o
  -7  -9   7      152.63      300.87    119.77 o
  -6  -9   7      369.57      368.41    121.94 o
  -5  -9   7     4339.07     4310.62    196.11 o
  -4  -9   7     6300.69     6229.19    392.92 o
  -3  -9   7     1829.53     1795.09     96.46 o
  -2  -9   7      605.65      685.71     70.28 o
  -1  -9   7     1109.48      912.38     77.05 o
   0  -9   7     3522.09     3329.59    330.57 o
   1  -9   7      317.00      195.90     62.34 o
   2  -9   7    20764.92    20027.64    689.21 o
   3  -9   7    19264.42    18372.32    615.74 o
   4  -9   7     2063.57     1839.44    172.34 o
   5  -9   7      119.35      118.76     56.40 o
   6  -9   7     2335.82     2222.15    141.77 o
   7  -9   7     4125.76     3825.05    180.61 o
   8  -9   7      236.79      284.57     74.79 o
   9  -9   7      828.30     1058.55    116.31 o
  10  -9   7     1123.26     1156.52    151.58 o
  -9  -8   7      560.20      774.34    206.84 o
  -8  -8   7      485.61      407.55    162.04 o
  -7  -8   7       54.97        0.48     56.06 o
  -6  -8   7       16.48      -35.77    117.01 o
  -5  -8   7     4338.53     3727.16    208.56 o
  -4  -8   7     9132.45     8979.23    296.44 o
  -3  -8   7     4651.33     4688.44    147.17 o
  -2  -8   7      313.64      317.26    103.85 o
  -1  -8   7      568.96      552.35     62.95 o
   0  -8   7     1690.09     1543.78    115.59 o
   1  -8   7     1652.65     1484.40    103.90 o
   2  -8   7    10118.31     9583.40    278.36 o
   3  -8   7    26606.67    26945.86    691.68 o
   4  -8   7     7514.57     5840.60    279.57 o
   5  -8   7      330.98      270.51     66.37 o
   6  -8   7        9.29        6.72     45.85 o
   7  -8   7     2319.83     2324.91    142.67 o
   8  -8   7      947.42     1060.87    111.58 o
   9  -8   7      301.21      419.83     85.05 o
  10  -8   7     2272.35     2603.04    167.42 o
 -10  -7   7      299.93      390.23    171.29 o
  -9  -7   7      396.87      254.33    162.19 o
  -8  -7   7     3209.07     3701.43    347.37 o
  -7  -7   7     1378.26     1186.46    109.00 o
  -6  -7   7      262.66      260.04     68.66 o
  -5  -7   7     1187.74     1024.14     97.76 o
  -4  -7   7    15480.82    14942.54    547.72 o
  -3  -7   7    16871.46    16767.54    336.37 o
  -2  -7   7      175.87      140.36     39.71 o
  -1  -7   7     3552.44     3236.82    187.47 o
   0  -7   7        5.79      -44.35     29.57 o
   1  -7   7     2595.61     2435.52    116.89 o
   2  -7   7     5064.54     5062.73    180.97 o
   3  -7   7    32279.75    32306.60    558.42 o
   4  -7   7    16721.40    16654.52    511.02 o
   5  -7   7      493.63      557.99     52.97 o
   6  -7   7     1990.73     2050.68    127.32 o
   7  -7   7      695.18      639.25     85.72 o
   8  -7   7     1165.15     1131.24    109.44 o
   9  -7   7        5.54       -1.15    115.44 o
  10  -7   7     1634.01     1768.85    143.10 o
 -10  -6   7      541.87      652.47    203.55 o
  -9  -6   7        2.72      -20.61    127.84 o
  -8  -6   7     4127.39     3949.64    342.89 o
  -7  -6   7     3891.87     3487.87    315.41 o
  -6  -6   7     1306.78     1080.46     96.13 o
  -5  -6   7       31.22      -22.90     50.25 o
  -4  -6   7    13367.44    13017.88    275.33 o
  -3  -6   7    14663.32    14492.20    294.80 o
  -2  -6   7     5588.18     5205.20    144.06 o
  -1  -6   7      753.24      717.41     58.47 o
   0  -6   7     8984.48     8635.94    204.01 o
   1  -6   7      279.21      242.43     51.36 o
   2  -6   7      166.94      120.57     42.86 o
   3  -6   7    10509.65    10226.21    303.84 o
   4  -6   7    19780.92    20056.35    328.46 o
   5  -6   7     1529.15     1692.65     81.37 o
   6  -6   7      495.98      526.42     58.87 o
   7  -6   7       38.87       41.01     40.17 o
   8  -6   7      272.19      391.40     59.51 o
   9  -6   7      164.45      255.02     71.28 o
  10  -6   7      631.62      695.45    128.36 o
 -11  -5   7        1.07      -37.34    136.95 o
 -10  -5   7      387.09      436.82    169.95 o
  -9  -5   7      276.71      287.48    157.26 o
  -8  -5   7     1254.70     1081.53    205.64 o
  -7  -5   7     5701.16     5818.92    203.70 o
  -6  -5   7     1540.16     1677.33    107.73 o
  -5  -5   7        3.82      -12.59     35.38 o
  -4  -5   7     1202.48     1159.13    108.44 o
  -3  -5   7    14096.98    13990.02    281.36 o
  -2  -5   7     1191.33     1224.98     67.63 o
  -1  -5   7     8366.34     8725.96    195.10 o
   0  -5   7    26234.44    26558.16    472.77 o
   1  -5   7     8347.15     7481.90    211.51 o
   2  -5   7       65.10       71.86     35.47 o
   3  -5   7      669.76      609.58     62.49 o
   4  -5   7    17965.62    18385.72    302.72 o
   5  -5   7    20322.73    20617.19    383.70 o
   6  -5   7      837.84      886.32     88.17 o
   7  -5   7     2646.66     2654.72    122.89 o
   8  -5   7      428.68      567.37     69.35 o
   9  -5   7       74.59       67.26     53.17 o
  10  -5   7      140.01       60.02     66.69 o
 -11  -4   7      142.60      149.49    158.00 o
 -10  -4   7       51.18     -129.78    101.25 o
  -9  -4   7      258.08       35.54    117.53 o
  -8  -4   7      330.54      272.40    132.02 o
  -7  -4   7    13344.72    13713.05    405.25 o
  -6  -4   7    18853.16    18960.24    371.40 o
  -5  -4   7     1450.84     1479.49     77.28 o
  -4  -4   7      786.51      750.51     66.02 o
  -3  -4   7      319.84      288.35     58.29 o
  -2  -4   7      327.17      429.75     41.68 o
  -1  -4   7      131.23      125.92     31.36 o
   0  -4   7    22643.97    22468.16    399.47 o
   1  -4   7    29885.98    30201.42    625.62 o
   2  -4   7     2747.68     2731.79    113.98 o
   3  -4   7       38.67       11.36     22.92 o
   4  -4   7    13491.34    13456.26    240.36 o
   5  -4   7    25362.08    26082.42    412.55 o
   6  -4   7     6392.46     6512.89    206.78 o
   7  -4   7     5061.85     5001.07    158.31 o
   8  -4   7     2854.48     2899.72    127.65 o
   9  -4   7       38.78      -44.74     44.08 o
  10  -4   7       34.30       77.67     55.08 o
 -11  -3   7      348.02      106.33    157.26 o
 -10  -3   7      211.69      193.25    149.49 o
  -9  -3   7      195.04      210.57    144.11 o
  -8  -3   7       59.63      200.86    118.28 o
  -7  -3   7     8418.55     8076.40    423.53 o
  -6  -3   7    27949.65    27015.61   1608.71 o
  -5  -3   7     8483.80     8186.56    331.69 o
  -4  -3   7     4979.50     5021.34    129.07 o
  -3  -3   7      146.21      174.24     42.12 o
  -2  -3   7     2144.48     2137.95     73.70 o
  -1  -3   7     2769.95     2981.20     86.48 o
   0  -3   7    17142.59    17641.20    315.49 o
   1  -3   7    40933.23    44372.17    880.26 o
   2  -3   7    21740.94    23022.54    399.06 o
   3  -3   7      872.44      971.79     64.52 o
   4  -3   7      178.86      209.92     32.70 o
   5  -3   7    18459.09    18590.05    312.45 o
   6  -3   7    15840.89    15719.29    322.11 o
   7  -3   7     1705.46     1718.84    115.58 o
   8  -3   7     2646.84     2723.05    127.26 o
   9  -3   7     1354.37     1431.46    104.72 o
  10  -3   7      563.08      592.46     82.48 o
 -12  -2   7      629.47      741.03    211.62 o
 -11  -2   7      223.43      314.66    161.44 o
 -10  -2   7     1115.56      989.24    211.47 o
  -9  -2   7      135.92      320.49    148.89 o
  -8  -2   7       27.22      -14.93     95.13 o
  -7  -2   7     2290.47     2209.06    233.42 o
  -6  -2   7    24905.96    24917.19    526.53 o
  -5  -2   7    23293.91    24385.97    505.44 o
  -4  -2   7      582.95      638.21     84.53 o
  -3  -2   7     1999.16     1919.11     64.41 o
  -2  -2   7     2534.72     2553.56     74.54 o
  -1  -2   7      133.77      183.34     25.96 o
   0  -2   7     9779.78    10367.34    209.13 o
   1  -2   7    35018.57    37024.84    740.78 o
   2  -2   7    32542.12    33528.18    554.66 o
   3  -2   7     2169.73     2148.42     66.55 o
   4  -2   7        9.98        2.80     23.88 o
   5  -2   7     6577.43     6743.85    150.63 o
   6  -2   7    13329.33    13365.20    286.54 o
   7  -2   7      150.86      124.69     49.35 o
   8  -2   7     3606.13     3547.26    140.60 o
   9  -2   7     5071.25     5004.17    191.76 o
  10  -2   7      834.39     1061.03    130.65 o
  11  -2   7       77.31       43.96     87.96 o
 -12  -1   7      789.24     1114.39    232.97 o
 -11  -1   7        7.55      -62.42    138.59 o
 -10  -1   7      838.08     1018.36    214.60 o
  -9  -1   7     2043.94     2191.89    264.78 o
  -8  -1   7      823.45      863.05    181.30 o
  -7  -1   7      226.44      143.82    108.12 o
  -6  -1   7     6234.41     6394.57    168.10 o
  -5  -1   7    28734.77    30900.67    613.74 o
  -4  -1   7     7747.27     7461.56    325.27 o
  -3  -1   7    11512.63    11863.98    249.27 o
  -2  -1   7    26632.91    28893.07    557.10 o
  -1  -1   7    15888.29    16809.18    486.78 o
   0  -1   7      734.46      817.13     66.34 o
   1  -1   7     7420.91     7715.22    204.00 o
   2  -1   7    45893.97    48271.30    926.37 o
   3  -1   7    19325.10    19466.48    336.01 o
   4  -1   7      337.18      295.80     36.42 o
   5  -1   7      344.76      349.22     41.92 o
   6  -1   7     5181.58     5079.90    155.27 o
   7  -1   7     1939.92     1928.60    108.98 o
   8  -1   7     1664.37     1603.21    106.09 o
   9  -1   7     5564.05     5735.41    193.71 o
  10  -1   7     1275.94     1502.43    141.16 o
  11  -1   7       18.64       18.42     68.09 o
 -12   0   7      554.76      441.60    183.69 o
 -11   0   7      457.17      623.35    189.37 o
 -10   0   7      917.63      991.48    201.46 o
  -9   0   7     4873.28     4773.26    348.26 o
  -8   0   7     4766.94     4930.37    335.12 o
  -7   0   7      249.35      358.42    119.62 o
  -6   0   7      201.38      317.35    104.69 o
  -5   0   7    16021.01    16522.72    601.10 o
  -4   0   7    16538.63    17377.25    601.70 o
  -3   0   7     4191.93     4387.06    212.07 o
  -2   0   7    28688.36    31390.06    604.53 o
  -1   0   7     5341.06     5452.31    140.56 o
   0   0   7       62.10       87.19     21.89 o
   1   0   7       78.75      174.69     39.42 o
   2   0   7    46589.29    52416.60    741.05 o
   3   0   7    40799.19    41961.58    609.04 o
   4   0   7      414.31      353.42     40.12 o
   5   0   7     3421.07     3244.35    143.27 o
   6   0   7      332.52      363.04     56.24 o
   7   0   7     1055.92      911.96    135.05 o
   8   0   7      120.31       66.76     52.66 o
   9   0   7     5006.33     5155.87    185.22 o
  10   0   7     2644.79     2938.24    154.08 o
  11   0   7       82.62      195.50     74.87 o
 -12   1   7        0.75        9.11    135.00 o
 -11   1   7      411.90      261.50    148.00 o
 -10   1   7      486.28      511.79    162.33 o
  -9   1   7     9345.80     9474.84    484.61 o
  -8   1   7     8667.30     8660.92    453.55 o
  -7   1   7      791.44      988.64    169.95 o
  -6   1   7      552.37      610.66    124.55 o
  -5   1   7     4618.76     4825.68    267.92 o
  -4   1   7    31824.72    32745.86   1025.08 o
  -3   1   7      988.77      862.96     84.60 o
  -2   1   7    24634.36    26397.93    854.98 o
  -1   1   7    28713.94    30562.29    598.93 o
   0   1   7      173.46      156.35     35.65 o
   1   1   7      585.11      561.62     55.57 o
   2   1   7    42567.83    46652.24    670.14 o
   3   1   7    22967.89    23105.46    364.14 o
   4   1   7     5706.90     5903.74    135.63 o
   5   1   7     4290.84     4314.48    142.36 o
   6   1   7     5893.32     5566.31    171.46 o
   7   1   7      199.28      259.21     59.33 o
   8   1   7        0.32      -61.23     40.82 o
   9   1   7     1897.99     2010.10    128.49 o
  10   1   7     1796.84     2027.66    138.87 o
  11   1   7      464.07      628.53    119.62 o
 -12   2   7      495.04      479.24    171.44 o
 -11   2   7       71.89      -58.69    133.51 o
 -10   2   7       23.55      -56.90     97.22 o
  -9   2   7     4805.35     4195.90    317.95 o
  -8   2   7     8643.37     8223.80    428.01 o
  -7   2   7     4374.73     3900.36    274.94 o
  -6   2   7       43.05       68.85     82.44 o
  -5   2   7      859.94     1090.79    146.35 o
  -4   2   7     8642.85     7985.58    187.10 o
  -3   2   7    12346.65    11690.88    260.43 o
  -2   2   7    16215.55    17216.72    364.86 o
  -1   2   7    32333.75    33266.46    881.12 o
   0   2   7    10573.52    10196.90    334.53 o
   1   2   7     6397.98     6322.48    185.78 o
   2   2   7     9412.70    10091.30    189.87 o
   3   2   7     6771.80     6432.46    177.10 o
   4   2   7     7878.19     7628.39    280.48 o
   5   2   7      339.22      332.19     58.54 o
   6   2   7     8088.79     7613.57    213.10 o
   7   2   7     1975.01     1959.55    116.08 o
   8   2   7       23.87      -53.62     50.50 o
   9   2   7      138.63      173.85     63.62 o
  10   2   7      943.42      908.01    101.54 o
 -12   3   7     1232.09     1485.80    262.54 o
 -11   3   7      185.30      176.22    144.26 o
 -10   3   7       68.55       -3.58    112.01 o
  -9   3   7     1012.23      900.53    178.16 o
  -8   3   7     6210.57     5992.63    362.60 o
  -7   3   7     7724.40     7569.68    394.41 o
  -6   3   7     1441.74     1560.21     72.01 o
  -5   3   7     1146.92     1071.70     60.74 o
  -4   3   7      419.82      383.20     60.93 o
  -3   3   7     5681.22     5381.94    155.88 o
  -2   3   7      806.11      914.72     74.37 o
  -1   3   7    35018.62    35644.88    955.79 o
   0   3   7    53238.67    54541.53   1431.74 o
   1   3   7    11103.97    11271.64    237.45 o
   2   3   7       20.96       40.62     27.75 o
   3   3   7     2160.18     2172.75     77.67 o
   4   3   7     7383.70     7308.66    195.13 o
   5   3   7      783.34      805.72     85.15 o
   6   3   7     4177.59     3751.81    147.59 o
   7   3   7     6712.29     6490.39    308.00 o
   8   3   7      672.03      670.37     86.01 o
   9   3   7       31.27       36.04     56.51 o
  10   3   7      274.30      269.10     70.59 o
 -12   4   7     1302.05     1001.19    208.93 o
 -11   4   7     2324.40     2657.69    300.03 o
 -10   4   7       64.82      125.75    115.14 o
  -9   4   7       16.02       81.24    115.89 o
  -8   4   7     2751.26     2572.86    255.97 o
  -7   4   7     6680.49     6130.03    361.11 o
  -6   4   7     1998.31     1836.43    160.39 o
  -5   4   7     2337.42     2319.42    252.46 o
  -4   4   7     4994.05     4812.54    151.95 o
  -3   4   7     1266.74     1424.34     83.90 o
  -2   4   7     5021.07     4479.80    189.37 o
  -1   4   7    10250.49    10508.13    356.48 o
   0   4   7    35034.03    33335.46    930.70 o
   1   4   7    14796.51    14975.44    298.78 o
   2   4   7       17.82       54.51     29.81 o
   3   4   7       12.22       38.94     27.02 o
   4   4   7     1866.68     1637.68    100.82 o
   5   4   7     1192.61     1334.20     98.35 o
   6   4   7     3982.37     3718.82    233.43 o
   7   4   7     9145.33     8697.75    246.92 o
   8   4   7     1820.14     2076.96    131.94 o
   9   4   7       20.09       -9.77     55.66 o
  10   4   7        6.12       53.15     60.29 o
 -12   5   7      647.73      704.89    198.18 o
 -11   5   7     3718.41     3894.38    343.78 o
 -10   5   7      966.95     1024.48    204.00 o
  -9   5   7      300.59      326.61    135.00 o
  -8   5   7      137.19      -37.48     93.34 o
  -7   5   7     4323.82     4252.65    295.25 o
  -6   5   7     7177.65     6652.43    238.05 o
  -5   5   7       27.46       21.54     32.93 o
  -4   5   7     8813.10     8386.72    333.78 o
  -3   5   7     1364.66     1442.04    112.45 o
  -2   5   7      964.85     1304.20    121.41 o
  -1   5   7     1272.73     1178.46    110.36 o
   0   5   7    29457.06    29822.67    634.56 o
   1   5   7    23963.26    23914.09    536.11 o
   2   5   7     1764.03     1745.97     77.16 o
   3   5   7      219.72      193.65     50.28 o
   4   5   7      156.67      150.99     51.77 o
   5   5   7       61.87       76.99     51.28 o
   6   5   7      378.37      386.79     68.36 o
   7   5   7     3161.58     2981.74    151.57 o
   8   5   7     2935.39     2829.36    153.12 o
   9   5   7      367.15      412.52     80.42 o
 -11   6   7     1885.62     1890.52    264.48 o
 -10   6   7     2460.72     2733.10    303.01 o
  -9   6   7      199.88      101.85    132.62 o
  -8   6   7       91.99       60.04    116.79 o
  -7   6   7     3097.52     3284.32    284.50 o
  -6   6   7     6265.09     6119.26    200.16 o
  -5   6   7     1049.71      896.66     87.07 o
  -4   6   7     7293.78     6705.72    220.10 o
  -3   6   7    16744.23    15682.82    505.52 o
  -2   6   7     2294.73     2450.55    169.50 o
  -1   6   7       79.56       98.32     42.86 o
   0   6   7    12917.74    12423.49    477.07 o
   1   6   7    18097.59    18246.97    440.40 o
   2   6   7     3996.51     4079.88    183.36 o
   3   6   7       34.26       55.66     45.95 o
   4   6   7      865.47      907.26    141.78 o
   5   6   7      102.80       15.22     50.53 o
   6   6   7      115.61       47.49     54.90 o
   7   6   7      450.23      469.58     78.96 o
   8   6   7     2531.18     2788.47    215.05 o
   9   6   7     1620.33     1734.26    133.85 o
 -11   7   7      433.60      348.56    161.74 o
 -10   7   7     3677.65     3338.38    327.21 o
  -9   7   7     2505.06     2956.37    311.97 o
  -8   7   7       88.12       69.89    105.58 o
  -7   7   7       48.74       29.12     93.34 o
  -6   7   7      778.55      874.32    130.82 o
  -5   7   7     1422.64     1601.53    231.11 o
  -4   7   7     1135.54     1326.60    129.63 o
  -3   7   7    22882.91    22964.72    708.33 o
  -2   7   7    19936.05    19942.49    648.29 o
  -1   7   7       56.83      104.94     53.24 o
   0   7   7       18.58       65.14     50.47 o
   1   7   7     9197.08     8588.17    264.93 o
   2   7   7     7663.46     7719.89    359.99 o
   3   7   7      204.17      223.10     71.32 o
   4   7   7     1756.90     1775.13    136.07 o
   5   7   7      587.22      610.84     84.97 o
   6   7   7        2.73       39.19     52.42 o
   7   7   7       40.22       89.08     56.72 o
   8   7   7     1556.98     1656.73    133.30 o
 -11   8   7        4.88      115.59    140.53 o
 -10   8   7     2521.93     2650.07    316.60 o
  -9   8   7     5880.29     5311.34    389.63 o
  -8   8   7      387.72      152.03    129.63 o
  -7   8   7      257.60      135.00    110.06 o
  -6   8   7      141.59      133.06     58.39 o
  -5   8   7     1424.74     1306.43    111.31 o
  -4   8   7      533.80      593.04    107.23 o
  -3   8   7    12949.23    13505.57    490.29 o
  -2   8   7    17846.96    17503.08    596.55 o
  -1   8   7     2000.99     2013.22    121.64 o
   0   8   7     1328.00     1234.44    128.51 o
   1   8   7      875.60      835.69    112.16 o
   2   8   7     6004.62     5843.92    222.23 o
   3   8   7      620.43      594.01     80.87 o
   4   8   7     1138.76     1139.36    104.00 o
   5   8   7     1615.58     1571.96    147.94 o
   6   8   7       41.02       86.20     62.19 o
   7   8   7       20.00      -67.01     44.67 o
   8   8   7      841.90      789.29    100.91 o
 -10   9   7      502.38      385.90    161.14 o
  -9   9   7     6140.55     6296.40    437.87 o
  -8   9   7     1756.69     1657.24    263.14 o
  -7   9   7      529.96      553.16    159.35 o
  -6   9   7      229.92      125.11     62.12 o
  -5   9   7      352.56      390.38     93.64 o
  -4   9   7      267.65      310.63     92.14 o
  -3   9   7     5792.83     5602.26    298.24 o
  -2   9   7    11272.05    11286.20    460.27 o
  -1   9   7     5127.51     5142.20    285.84 o
   0   9   7      197.85      305.37     74.42 o
   1   9   7      132.95      227.72     69.75 o
   2   9   7      581.69      710.43    100.48 o
   3   9   7      339.70      433.77     87.65 o
   4   9   7      168.84      223.96     67.42 o
   5   9   7     1219.73     1288.32    131.63 o
   6   9   7      576.50      579.43     90.85 o
   7   9   7      107.12       38.03     65.35 o
 -10  10   7       32.01       14.04    125.60 o
  -9  10   7     2312.45     2203.39    292.41 o
  -8  10   7     2842.80     2804.79    322.28 o
  -7  10   7        9.97       16.88    107.23 o
  -6  10   7     1682.45     1682.84    137.61 o
  -5  10   7      576.68      506.57    113.35 o
  -4  10   7       40.45       39.72     76.91 o
  -3  10   7      907.02      954.44    149.64 o
  -2  10   7     7179.79     7898.83    385.30 o
  -1  10   7     6626.85     7306.39    375.89 o
   0  10   7      278.03      252.96     69.06 o
   1  10   7      132.91      153.61     82.14 o
   2  10   7        0.20      -48.64     44.57 o
   3  10   7      269.29      295.88     83.54 o
   4  10   7       71.93      100.94    135.53 o
   5  10   7      772.71      794.15    100.07 o
   6  10   7     1356.70     1775.62    172.08 o
  -9  11   7      244.92      443.99    176.82 o
  -8  11   7     2114.78     1881.85    282.70 o
  -7  11   7      791.37      927.86    205.79 o
  -6  11   7      572.39      669.18     99.20 o
  -5  11   7     1489.69     1827.79    188.17 o
  -4  11   7      389.74      637.09    135.00 o
  -3  11   7       35.14       55.85     87.36 o
  -2  11   7      977.87     1092.14    163.83 o
  -1  11   7     5979.14     6166.17    354.39 o
   0  11   7     3751.47     3511.17    277.63 o
   1  11   7       14.18       22.85     90.20 o
   2  11   7      284.52      365.66     86.53 o
   3  11   7      132.04      135.48    114.92 o
   4  11   7       46.17      -31.37     81.56 o
   5  11   7      474.62      588.72    104.40 o
  -8  12   7      878.29      789.27    208.48 o
  -7  12   7      960.88     1151.28    221.03 o
  -6  12   7      383.58      573.69    101.91 o
  -5  12   7     2659.34     3103.02    250.74 o
  -4  12   7      522.30      748.35    151.13 o
  -3  12   7       10.22        5.97     84.53 o
  -2  12   7      157.21      319.29    125.75 o
  -1  12   7     1374.82     1497.45    202.81 o
   0  12   7     2978.46     2801.05    267.32 o
   1  12   7       51.10       76.76    101.40 o
   2  12   7      982.52     1053.61    185.33 o
   3  12   7      228.14      288.08    133.51 o
   4  12   7        2.24       75.42    109.32 o
  -7  13   7      498.41      483.72    168.01 o
  -6  13   7        3.15       31.51    125.15 o
  -5  13   7     1652.86     2086.60    225.06 o
  -4  13   7      737.42     1096.62    182.94 o
  -3  13   7      184.92      330.94    125.15 o
  -2  13   7      180.07      384.11    138.59 o
  -1  13   7      342.95      322.58    133.96 o
   0  13   7     1394.15     1896.49    238.35 o
   1  13   7      422.42      461.91    139.63 o
   2  13   7      232.14      237.75    130.23 o
   3  13   7      607.69      606.18    159.50 o
  -5  14   7      436.52      435.63    140.83 o
  -4  14   7     1167.02     1595.42    216.69 o
  -3  14   7      709.55      915.02    175.03 o
  -2  14   7       69.86      119.03    117.23 o
  -1  14   7       23.98       15.23    105.73 o
   0  14   7      252.57      122.76    102.60 o
   1  14   7      393.55      343.64    135.00 o
  -1 -16   8      256.59      216.10    128.28 o
   0 -16   8       46.89       -8.36    106.18 o
   1 -16   8      919.04      989.84    191.90 o
   2 -16   8     1830.99     2439.35    258.81 o
   3 -16   8      718.14      924.13    175.18 o
   4 -16   8       57.44       96.92     95.88 o
  -3 -15   8      120.60      420.55    132.02 o
  -2 -15   8       94.39      142.77    111.26 o
  -1 -15   8        2.06        0.60    102.30 o
   0 -15   8      233.86      320.94    126.19 o
   1 -15   8      136.30      151.58    107.82 o
   2 -15   8     2618.79     3122.59    271.80 o
   3 -15   8     2255.56     2547.17    249.55 o
   4 -15   8       80.13      190.41    117.83 o
   5 -15   8       32.12       11.50     76.01 o
   6 -15   8        9.37       92.74     90.05 o
  -5 -14   8      370.47      576.78    116.19 o
  -4 -14   8     1195.93     1433.99    453.10 o
  -3 -14   8      358.90      308.39    113.80 o
  -2 -14   8      263.82      267.17    126.34 o
  -1 -14   8      766.00     1022.09    169.65 o
   0 -14   8        0.13     -116.04     77.36 o
   1 -14   8        0.17      -13.89     97.82 o
   2 -14   8     1938.13     1923.22    211.32 o
   3 -14   8     4356.38     4425.44    300.48 o
   4 -14   8      724.93     1110.21    170.10 o
   5 -14   8       68.34      100.81     90.65 o
   6 -14   8      176.04      109.87     72.58 o
   7 -14   8      157.18      125.30     78.84 o
  -6 -13   8      108.27      137.63    127.69 o
  -5 -13   8      273.08      214.58     88.03 o
  -4 -13   8      913.76      997.07    130.68 o
  -3 -13   8      303.30      332.90    153.08 o
  -2 -13   8      322.17      245.22    106.03 o
  -1 -13   8     2418.01     2583.01    232.38 o
   0 -13   8      731.39      667.56    149.49 o
   1 -13   8       13.42      -68.40     75.42 o
   2 -13   8       74.17      130.08     90.95 o
   3 -13   8     3553.86     3430.23    264.19 o
   4 -13   8     2400.45     2371.25    225.36 o
   5 -13   8       63.28       96.03     84.38 o
   6 -13   8      354.68      305.30     90.60 o
   7 -13   8       13.32       53.21     66.94 o
   8 -13   8       56.56      106.05     71.89 o
  -7 -12   8     1033.46     1210.71    244.47 o
  -6 -12   8      499.82      698.71    149.27 o
  -5 -12   8       90.83       48.46    101.03 o
  -4 -12   8      102.21      161.37     76.02 o
  -3 -12   8      153.52      176.20     79.60 o
  -2 -12   8       15.96       63.92     77.81 o
  -1 -12   8     3273.76     3527.00    254.63 o
   0 -12   8     5590.70     5476.81    310.93 o
   1 -12   8       75.27      124.55     92.29 o
   2 -12   8      716.78      622.16    133.21 o
   3 -12   8     1611.80     1226.39    161.44 o
   4 -12   8     4486.98     5354.80    312.72 o
   5 -12   8     1160.04     1071.08    162.63 o
   6 -12   8      309.25      420.28     91.10 o
   7 -12   8     1336.83     1517.17    199.30 o
   8 -12   8      100.75       52.46     67.81 o
   9 -12   8       11.89      -23.15     80.20 o
  -8 -11   8      622.01      820.18    205.49 o
  -7 -11   8     3158.57     3657.08    375.89 o
  -6 -11   8     1970.34     1958.95    305.03 o
  -5 -11   8       21.74      -95.99     91.70 o
  -4 -11   8       70.57       83.50     65.56 o
  -3 -11   8      294.87      457.32     90.82 o
  -2 -11   8      575.37      467.50     92.46 o
  -1 -11   8     2475.48     2371.86    162.63 o
   0 -11   8     9951.85     9764.56    297.79 o
   1 -11   8     3692.20     3629.43    172.28 o
   2 -11   8      308.67      311.08    106.03 o
   3 -11   8      231.54      267.32     99.46 o
   4 -11   8     6323.88     6102.25    322.58 o
   5 -11   8     3594.27     3353.17    243.88 o
   6 -11   8      173.27       96.46     69.18 o
   7 -11   8     2458.19     2311.47    159.90 o
   8 -11   8      552.95      529.68     94.28 o
   9 -11   8        0.21        2.64     58.55 o
  10 -11   8      301.55      625.74    143.82 o
  -8 -10   8      194.93      462.81    160.84 o
  -7 -10   8     3508.42     3509.98    350.95 o
  -6 -10   8     4044.46     4416.35    209.90 o
  -5 -10   8      123.17       56.76     65.30 o
  -4 -10   8      764.46      723.25    104.32 o
  -3 -10   8      169.65      184.45     73.69 o
  -2 -10   8      298.89      385.69     62.04 o
  -1 -10   8      204.78      166.92     52.37 o
   0 -10   8    11544.88    11523.94    325.91 o
   1 -10   8    11643.29    11572.81    331.91 o
   2 -10   8      449.71      433.47     78.76 o
   3 -10   8     1691.92     1492.97    158.60 o
   4 -10   8     2035.85     1757.15    175.18 o
   5 -10   8     4104.58     4309.11    262.54 o
   6 -10   8       30.63       80.81     63.10 o
   7 -10   8     1064.83     1099.76    116.46 o
   8 -10   8     1666.52     1980.51    147.10 o
   9 -10   8      314.56      307.77     82.48 o
  10 -10   8       59.33      199.37     96.03 o
  -9  -9   8       62.83       42.71    131.12 o
  -8  -9   8       74.00      144.56    112.90 o
  -7  -9   8     2017.96     2089.29    276.58 o
  -6  -9   8     3875.79     3670.23    187.33 o
  -5  -9   8      628.16      823.04    101.12 o
  -4  -9   8     1271.71     1228.34    117.10 o
  -3  -9   8     2437.00     2132.93    106.04 o
  -2  -9   8        0.16      -14.98     46.19 o
  -1  -9   8      135.38      107.24     67.59 o
   0  -9   8     3335.35     2764.87    140.13 o
   1  -9   8     9785.22     9138.51    759.33 o
   2  -9   8     4202.62     3801.70    168.74 o
   3  -9   8      271.97      254.73     71.86 o
   4  -9   8      308.56      189.96     83.03 o
   5  -9   8     2576.99     2637.41    150.25 o
   6  -9   8      673.70      706.87     93.83 o
   7  -9   8     1207.59     1317.05    118.69 o
   8  -9   8     4776.27     4832.80    209.90 o
   9  -9   8     2011.97     2387.74    369.92 o
  10  -9   8       21.09      -33.90     73.77 o
  -9  -8   8      795.28      897.39    208.48 o
  -8  -8   8        4.34     -125.15     89.01 o
  -7  -8   8       95.98       23.60    104.99 o
  -6  -8   8     3482.51     3128.93    164.09 o
  -5  -8   8     3990.14     3829.55    179.91 o
  -4  -8   8       56.36       44.07     41.02 o
  -3  -8   8     3966.86     3664.91    134.97 o
  -2  -8   8     1839.65     1682.43    108.44 o
  -1  -8   8        1.91       -4.46     35.76 o
   0  -8   8      127.93      139.70     51.11 o
   1  -8   8    13800.95    13275.11    347.94 o
   2  -8   8    30080.43    31135.10   1099.30 o
   3  -8   8      688.21      797.79     77.83 o
   4  -8   8     3764.06     3377.95    158.46 o
   5  -8   8        7.44       15.96     50.50 o
   6  -8   8       26.45       96.46     51.24 o
   7  -8   8      355.77      305.41     75.27 o
   8  -8   8     4150.40     4152.18    190.03 o
   9  -8   8     4273.36     4534.78    204.79 o
  10  -8   8      190.42      136.65     87.36 o
 -10  -7   8      950.13     1012.69    224.91 o
  -9  -7   8     2975.40     3076.74    339.60 o
  -8  -7   8      130.34      162.04    128.43 o
  -7  -7   8      537.29      688.32    172.64 o
  -6  -7   8     1212.24     1126.44    102.60 o
  -5  -7   8     6738.63     6062.62    216.73 o
  -4  -7   8       78.14       92.67     43.72 o
  -3  -7   8     7323.85     6940.74    182.77 o
  -2  -7   8     6770.60     6378.61    172.97 o
  -1  -7   8      383.27      346.56     61.62 o
   0  -7   8       95.77      147.24     41.99 o
   1  -7   8     6558.57     6387.87    205.13 o
   2  -7   8    43797.32    44867.38    927.80 o
   3  -7   8     6952.31     6846.21    169.17 o
   4  -7   8     6030.97     5882.79    137.12 o
   5  -7   8     6206.21     6222.88    194.42 o
   6  -7   8        0.59       -2.90     43.35 o
   7  -7   8       29.77      135.16     55.76 o
   8  -7   8     2520.83     2320.71    146.03 o
   9  -7   8     4232.34     4335.49    323.03 o
  10  -7   8      597.61      534.64    123.51 o
 -10  -6   8      821.43      652.18    201.31 o
  -9  -6   8     4061.37     3959.50    363.05 o
  -8  -6   8     1913.86     1658.89    244.62 o
  -7  -6   8        7.34       69.00    103.20 o
  -6  -6   8       95.18       62.86     50.10 o
  -5  -6   8     3429.76     3215.11    118.62 o
  -4  -6   8     3223.50     3187.30    116.49 o
  -3  -6   8     1757.81     1727.96     85.84 o
  -2  -6   8    23511.96    23896.47    440.95 o
  -1  -6   8    11273.85    11466.62    247.55 o
   0  -6   8     2485.72     2418.53     98.91 o
   1  -6   8     5079.19     4878.03    283.75 o
   2  -6   8    24201.38    24482.69    547.25 o
   3  -6   8     8817.21     8623.25    199.53 o
   4  -6   8     1125.17     1175.28     61.99 o
   5  -6   8    11138.44    11448.26    219.86 o
   6  -6   8     2178.20     2299.15    108.25 o
   7  -6   8       19.91       68.18     43.66 o
   8  -6   8      288.11      375.79     58.54 o
   9  -6   8     2265.00     2027.41    141.60 o
  10  -6   8     1314.75     1476.99    180.85 o
  11  -6   8       30.48       22.70     76.91 o
 -11  -5   8       55.17      -30.76    135.60 o
 -10  -5   8      619.80      857.67    218.04 o
  -9  -5   8     3092.25     3273.42    331.39 o
  -8  -5   8     3932.61     4370.63    340.20 o
  -7  -5   8      116.93      186.38    122.01 o
  -6  -5   8     1758.92     1818.98    155.97 o
  -5  -5   8        5.33      -44.94     31.93 o
  -4  -5   8     3570.23     3279.44    111.63 o
  -3  -5   8       80.73       92.96     46.83 o
  -2  -5   8    22547.38    22906.20    416.35 o
  -1  -5   8    20461.52    20492.29    379.78 o
   0  -5   8     9075.37     8803.98    201.42 o
   1  -5   8      476.97      528.13     62.44 o
   2  -5   8     2991.49     2797.98    122.05 o
   3  -5   8    10364.63    10105.16    189.02 o
   4  -5   8     2082.51     2224.95     79.37 o
   5  -5   8    15986.14    16613.86    290.37 o
   6  -5   8    16184.29    16216.69    328.78 o
   7  -5   8     1845.56     2114.47    105.31 o
   8  -5   8       17.45       72.21     47.05 o
   9  -5   8      438.77      640.43     78.28 o
  10  -5   8     1621.48     1608.11    182.50 o
  11  -5   8      583.50      696.98    142.17 o
 -11  -4   8      333.73      295.85    161.59 o
 -10  -4   8      167.89       80.79    142.47 o
  -9  -4   8      982.84      929.35    201.76 o
  -8  -4   8     3658.55     3703.53    322.73 o
  -7  -4   8     2553.71     2697.95    171.97 o
  -6  -4   8     1246.79     1295.37    162.87 o
  -5  -4   8     5093.73     5062.73    140.34 o
  -4  -4   8       43.40       38.73     31.09 o
  -3  -4   8     8570.23     8480.83    189.14 o
  -2  -4   8     4817.12     4708.76    125.19 o
  -1  -4   8    51971.63    54002.52    878.59 o
   0  -4   8    17807.12    17562.67    326.57 o
   1  -4   8     1032.90      906.29    122.39 o
   2  -4   8     2147.16     2120.77    101.93 o
   3  -4   8     4618.47     4640.97    109.49 o
   4  -4   8     8041.40     8146.03    164.58 o
   5  -4   8     8606.62     8757.93    193.18 o
   6  -4   8    21385.38    20773.30    399.49 o
   7  -4   8     6002.85     5934.97    219.37 o
   8  -4   8       11.09        2.71     42.88 o
   9  -4   8       11.27       12.63     47.13 o
  10  -4   8     1068.90     1307.97    128.64 o
  11  -4   8     1316.58     1636.11    145.43 o
 -11  -3   8      987.25     1217.58    239.39 o
 -10  -3   8      121.32      101.10    133.66 o
  -9  -3   8      165.86      254.18    130.38 o
  -8  -3   8     4327.00     4532.22    330.05 o
  -7  -3   8     8148.55     8059.97    426.82 o
  -6  -3   8       24.30       72.84     36.78 o
  -5  -3   8    17330.19    17502.93    333.58 o
  -4  -3   8     2711.77     2814.20     91.07 o
  -3  -3   8     7586.98     7341.54    163.26 o
  -2  -3   8     2765.76     2532.41     88.50 o
  -1  -3   8    37090.49    37807.52    624.51 o
   0  -3   8    39080.86    41761.14    683.85 o
   1  -3   8     3651.25     3684.28    130.75 o
   2  -3   8     3886.46     3826.35     99.50 o
   3  -3   8      815.80      820.92     47.68 o
   4  -3   8     2715.96     2534.84     81.63 o
   5  -3   8      346.33      312.67     42.85 o
   6  -3   8    13129.98    13049.89    281.93 o
   7  -3   8    10024.33    10082.91    493.80 o
   8  -3   8       82.03       86.34     47.26 o
   9  -3   8      135.77       99.64     65.37 o
  10  -3   8      455.30      562.89    102.05 o
  11  -3   8      921.39      858.01    119.65 o
 -12  -2   8     1077.98     1417.55    257.76 o
 -11  -2   8     1454.74     1762.08    274.04 o
 -10  -2   8      575.15      434.58    161.29 o
  -9  -2   8       26.07      158.30    119.32 o
  -8  -2   8      385.46      487.75    146.06 o
  -7  -2   8    10833.44    10977.36    513.88 o
  -6  -2   8     2610.78     2506.03    135.00 o
  -5  -2   8    12353.10    12429.97    282.22 o
  -4  -2   8    22326.84    22477.40    458.92 o
  -3  -2   8      145.80      192.03     25.74 o
  -2  -2   8      236.23      202.09     27.65 o
  -1  -2   8    24439.49    25142.84    425.17 o
   0  -2   8    39649.61    42729.79    691.98 o
   1  -2   8     7236.07     7428.30    272.40 o
   2  -2   8     1295.09     1409.06     50.79 o
   3  -2   8     4255.63     4310.62    143.72 o
   4  -2   8      270.22      357.51     37.90 o
   5  -2   8      236.24      297.91     41.87 o
   6  -2   8     2647.54     2529.37    109.61 o
   7  -2   8    12224.69    12077.25    280.27 o
   8  -2   8     2898.47     2705.19    129.34 o
   9  -2   8      408.82      421.63     72.38 o
  10  -2   8       52.32      137.36     73.10 o
  11  -2   8      200.94      211.57    108.72 o
 -12  -1   8      328.81      336.91    165.02 o
 -11  -1   8     1925.09     2094.22    299.13 o
 -10  -1   8     1392.50     1344.22    239.54 o
  -9  -1   8      153.88      242.38    137.25 o
  -8  -1   8      342.70      541.81    148.15 o
  -7  -1   8     5206.78     4688.14    307.49 o
  -6  -1   8     6079.37     5958.58    338.86 o
  -5  -1   8     1355.05     1614.98    167.41 o
  -4  -1   8    30732.42    30507.53    963.70 o
  -3  -1   8    16176.23    15792.86    362.53 o
  -2  -1   8      741.80      836.35     42.83 o
  -1  -1   8     1130.87     1195.62     50.38 o
   0  -1   8    22760.42    24261.71    408.38 o
   1  -1   8    21312.47    23268.30    502.48 o
   2  -1   8     2486.36     2556.28     75.43 o
   3  -1   8     6652.54     7070.97    143.31 o
   4  -1   8     2557.68     2620.04     82.87 o
   5  -1   8      780.16      767.96     80.08 o
   6  -1   8      283.17      236.50     60.52 o
   7  -1   8     9435.01     9007.45    233.27 o
   8  -1   8    12912.63    12798.39    305.39 o
   9  -1   8     1416.64     1448.47    109.80 o
  10  -1   8      260.66      287.27     82.32 o
  11  -1   8        7.07       61.91     60.56 o
 -12   0   8        2.89       51.67    147.55 o
 -11   0   8     1755.64     2032.54    286.29 o
 -10   0   8     4329.74     5003.25    365.29 o
  -9   0   8     1477.63     1297.78    220.13 o
  -8   0   8       22.00       46.45     96.03 o
  -7   0   8      236.48      340.65    117.38 o
  -6   0   8     4366.62     4540.73    275.98 o
  -5   0   8      477.14      581.84    119.62 o
  -4   0   8    19470.46    20000.89    676.97 o
  -3   0   8    56241.11    59741.76   1727.44 o
  -2   0   8     6591.83     6552.07    157.54 o
  -1   0   8     1496.85     1499.90     66.06 o
   0   0   8     5839.12     6195.50    134.90 o
   1   0   8     8739.54     8324.53    307.72 o
   2   0   8      131.99      234.21     32.22 o
   3   0   8    13994.89    14147.34    243.91 o
   4   0   8    22674.55    22902.02    368.36 o
   5   0   8     1834.93     1788.21     78.55 o
   6   0   8      545.58      487.09     64.30 o
   7   0   8     2769.03     2850.64    129.57 o
   8   0   8     9316.73     9342.45    252.51 o
   9   0   8     1408.65     1606.61    115.92 o
  10   0   8      252.97      318.72    129.70 o
  11   0   8      307.67      434.07    181.60 o
 -12   1   8      306.24      284.35    168.16 o
 -11   1   8      726.13      559.43    182.20 o
 -10   1   8     6477.79     6713.81    421.44 o
  -9   1   8     2572.77     2230.72    250.89 o
  -8   1   8      234.92      209.97    123.51 o
  -7   1   8     1185.46     1135.74    177.12 o
  -6   1   8     1073.91     1173.23    163.23 o
  -5   1   8     3709.49     3682.17    229.84 o
  -4   1   8    14414.84    15354.12    553.61 o
  -3   1   8   108284.17   112351.60   2076.21 o
  -2   1   8    37873.57    41178.07    790.88 o
  -1   1   8      205.38      175.35     30.67 o
   0   1   8      101.83      102.56     35.00 o
   1   1   8     4008.46     3831.51    137.51 o
   2   1   8      243.40      253.02     39.86 o
   3   1   8     2091.45     2081.15     75.91 o
   4   1   8    17412.00    17943.96    305.84 o
   5   1   8     6119.44     5875.67    275.98 o
   6   1   8       31.97       82.74     49.49 o
   7   1   8      217.28      213.73     56.37 o
   8   1   8     3857.87     3607.76    155.16 o
   9   1   8     2487.76     2306.02    173.95 o
  10   1   8       13.82      135.72     77.57 o
 -12   2   8       96.10       17.17    139.93 o
 -11   2   8      121.54       80.05    124.55 o
 -10   2   8     3370.54     3348.69    310.03 o
  -9   2   8     3651.81     3512.37    301.52 o
  -8   2   8      124.25       60.18     96.03 o
  -7   2   8     3134.23     2807.03    238.80 o
  -6   2   8     1521.08     1330.19    173.39 o
  -5   2   8      103.96      214.45     82.74 o
  -4   2   8      952.14      946.40     47.45 o
  -3   2   8    35561.73    35668.47   1090.94 o
  -2   2   8    46934.05    49257.52    950.08 o
  -1   2   8     1946.59     1846.61    108.42 o
   0   2   8     1793.81     1596.96    112.53 o
   1   2   8      347.71      466.78    118.73 o
   2   2   8     6547.66     6343.94    142.26 o
   3   2   8       59.97       83.42     30.98 o
   4   2   8     7796.55     8159.22    211.76 o
   5   2   8     9126.64     9501.38    197.19 o
   6   2   8     2574.47     2433.29    122.66 o
   7   2   8        1.16       36.01     46.93 o
   8   2   8      479.86      479.31     76.06 o
   9   2   8     1807.68     1733.18    146.73 o
  10   2   8      340.01      374.84     93.28 o
 -12   3   8      172.69      153.37    140.38 o
 -11   3   8        1.98       38.53    114.25 o
 -10   3   8     1127.88     1082.13    199.22 o
  -9   3   8     4624.95     4138.11    308.54 o
  -8   3   8      734.01      746.71    159.20 o
  -7   3   8     2181.85     1939.05    213.26 o
  -6   3   8     8522.87     8324.16    402.48 o
  -5   3   8     3351.12     3221.37    106.21 o
  -4   3   8        2.05       -7.10     20.06 o
  -3   3   8     1797.57     1779.11    132.69 o
  -2   3   8    32113.74    32982.71    884.25 o
  -1   3   8    16551.49    17400.10    519.71 o
   0   3   8      102.15      131.27     51.67 o
   1   3   8     6946.90     7089.23    177.28 o
   2   3   8      173.83      212.87     36.66 o
   3   3   8      487.91      514.78     46.71 o
   4   3   8     2645.12     2642.99     90.80 o
   5   3   8    15055.20    15487.99    513.34 o
   6   3   8     8834.85     8431.53    288.40 o
   7   3   8       68.90      126.41     54.91 o
   8   3   8      295.88      268.35     67.00 o
   9   3   8      417.60      432.94     77.76 o
  10   3   8      324.00      556.66    107.99 o
 -12   4   8     1314.36     1425.77    255.82 o
 -11   4   8       27.64     -124.40    114.55 o
 -10   4   8       10.72       -3.29    107.53 o
  -9   4   8     2415.74     2043.89    248.80 o
  -8   4   8     3670.58     2796.87    261.50 o
  -7   4   8       17.14      -18.22     87.36 o
  -6   4   8     9421.58     9319.97    438.62 o
  -5   4   8     4913.33     4641.55    147.04 o
  -4   4   8     1712.24     1757.36     89.57 o
  -3   4   8      197.26      156.54     42.94 o
  -2   4   8    16149.64    16064.39    488.80 o
  -1   4   8    30352.58    30260.07    849.31 o
   0   4   8     4599.14     5287.74    236.56 o
   1   4   8    11970.72    11568.05    251.74 o
   2   4   8     2950.10     2857.89     96.15 o
   3   4   8      135.29      176.42     46.79 o
   4   4   8      507.99      681.73     75.94 o
   5   4   8    10530.10    10068.55    260.60 o
   6   4   8     9455.33     8967.81    247.20 o
   7   4   8      434.99      432.20     73.70 o
   8   4   8      614.71      424.32    112.54 o
   9   4   8       22.64       52.94     57.01 o
  10   4   8      233.29      179.75    117.83 o
 -12   5   8     2870.94     2809.86    326.16 o
 -11   5   8      444.79      456.84    168.91 o
 -10   5   8      845.59      764.93    191.46 o
  -9   5   8       37.69      -56.30     99.31 o
  -8   5   8     2144.23     1907.09    234.62 o
  -7   5   8        8.76       -4.03     93.64 o
  -6   5   8     9809.82     8822.96    442.20 o
  -5   5   8    11361.29    10734.32    513.96 o
  -4   5   8     1189.40     1179.92    190.78 o
  -3   5   8     1613.22     1835.71    130.52 o
  -2   5   8      886.00      971.47    100.36 o
  -1   5   8    22911.54    23647.96    704.74 o
   0   5   8     5699.58     5848.27    196.09 o
   1   5   8     4700.60     4659.54    176.07 o
   2   5   8     5882.76     5640.67    183.82 o
   3   5   8     1074.77     1018.31     86.48 o
   4   5   8      686.38      667.45     77.74 o
   5   5   8     2826.18     2784.85    137.62 o
   6   5   8     5805.62     5894.22    239.68 o
   7   5   8     2120.17     2115.57    132.21 o
   8   5   8      150.64      173.66     65.50 o
   9   5   8      518.87      555.59     86.05 o
 -11   6   8     1361.86     1472.81    245.67 o
 -10   6   8      339.39      472.67    160.54 o
  -9   6   8     1211.32      978.04    192.35 o
  -8   6   8       89.79        2.99     93.34 o
  -7   6   8       31.43      104.84     97.97 o
  -6   6   8     3069.14     2939.93    133.08 o
  -5   6   8     9453.18     9114.98    263.86 o
  -4   6   8     9073.38     8700.95    259.88 o
  -3   6   8       40.92       43.16     53.91 o
  -2   6   8      140.97      127.24     72.58 o
  -1   6   8     8394.34     8268.75    335.27 o
   0   6   8     7979.95     8113.00    453.77 o
   1   6   8      211.89      256.08     63.42 o
   2   6   8    10028.34    10038.57    302.79 o
   3   6   8     5519.66     5012.88    172.67 o
   4   6   8      852.78      912.54    115.47 o
   5   6   8     1181.39     1084.29    100.18 o
   6   6   8     2403.07     2426.64    139.40 o
   7   6   8     1801.68     1856.56    130.88 o
   8   6   8       36.17      188.86     67.70 o
   9   6   8      498.44      513.51    141.94 o
 -11   7   8     2488.82     2735.79    316.16 o
 -10   7   8      149.85      242.83    142.92 o
  -9   7   8     2258.27     2280.30    286.29 o
  -8   7   8      536.02      619.77    160.54 o
  -7   7   8      533.62      562.57    156.51 o
  -6   7   8       38.54       51.89     99.83 o
  -5   7   8     2814.99     2514.60    183.62 o
  -4   7   8    12344.42    12249.60    435.63 o
  -3   7   8     5375.68     5938.57    284.65 o
  -2   7   8      822.96      632.16    117.08 o
  -1   7   8      320.60      328.13    115.22 o
   0   7   8     6070.23     5622.20    346.47 o
   1   7   8     2317.64     2317.84    139.10 o
   2   7   8     7609.28     6772.15    759.70 o
   3   7   8    13578.16    13121.25    317.14 o
   4   7   8     1799.14     1633.19    116.77 o
   5   7   8      384.11      401.41     75.80 o
   6   7   8      564.20      611.89     89.16 o
   7   7   8     1262.57     1424.20    127.76 o
   8   7   8      164.23      197.51     68.23 o
 -11   8   8     2066.85     2167.25    296.74 o
 -10   8   8     1412.92     1314.66    243.88 o
  -9   8   8     1256.72     1404.11    241.04 o
  -8   8   8     2987.77     3064.19    315.11 o
  -7   8   8       12.44       43.91     99.91 o
  -6   8   8      152.33      158.47     55.67 o
  -5   8   8      857.91      970.97    216.47 o
  -4   8   8    11092.68    11020.82    423.09 o
  -3   8   8     4231.27     4497.87    255.52 o
  -2   8   8       65.94       79.25     52.77 o
  -1   8   8     1844.30     1734.81    119.79 o
   0   8   8      210.65      179.31     64.35 o
   1   8   8     1368.72     1347.41    182.27 o
   2   8   8     2219.82     2202.63    147.06 o
   3   8   8    13225.09    11934.31    360.02 o
   4   8   8     3540.48     3437.88    161.98 o
   5   8   8       18.81      -80.64     89.13 o
   6   8   8       14.52      -12.86     52.75 o
   7   8   8      469.40      539.23     90.61 o
 -10   9   8     2078.42     1535.08    263.74 o
  -9   9   8       18.55      200.72    140.38 o
  -8   9   8     3768.70     3340.77    337.21 o
  -7   9   8     1369.71     1185.33    215.35 o
  -6   9   8       43.39       86.85     52.56 o
  -5   9   8      273.65      351.86     76.57 o
  -4   9   8     6830.82     6734.27    323.92 o
  -3   9   8     6536.11     6657.50    326.01 o
  -2   9   8      332.19      304.96    101.40 o
  -1   9   8     1922.68     1761.34    123.95 o
   0   9   8      449.75      327.77     86.99 o
   1   9   8        6.82      108.54     66.01 o
   2   9   8      265.05      167.93     80.20 o
   3   9   8     2462.70     2415.53    440.48 o
   4   9   8     1478.32     1547.39    142.84 o
   5   9   8      366.82      364.03     74.72 o
   6   9   8        7.47       73.32     65.80 o
   7   9   8       13.41       39.94     62.29 o
 -10  10   8      557.69      447.13    183.24 o
  -9  10   8      393.22      260.75    156.51 o
  -8  10   8     1022.17     1216.39    230.43 o
  -7  10   8     3317.40     2933.07    326.16 o
  -6  10   8      661.21      690.85    172.79 o
  -5  10   8      216.05      216.25     91.85 o
  -4  10   8     2100.55     2080.33    198.03 o
  -3  10   8     5609.46     5108.98    294.65 o
  -2  10   8     1746.79     1636.19    188.32 o
  -1  10   8     1044.15      980.58    159.50 o
   0  10   8     3250.97     3406.74    171.35 o
   1  10   8      963.49     1163.40    119.31 o
   2  10   8        1.55      -43.48     70.94 o
   3  10   8      406.55      504.30     97.07 o
   4  10   8     1945.36     2037.09    162.35 o
   5  10   8      839.40      949.75    141.28 o
   6  10   8       58.06       15.82     60.22 o
  -9  11   8      675.05      956.23    226.70 o
  -8  11   8       53.81       68.85    115.74 o
  -7  11   8     3222.36     3130.05    333.78 o
  -6  11   8     2616.75     2301.21    294.05 o
  -5  11   8      771.31      932.94    151.88 o
  -4  11   8      113.70      234.17    100.36 o
  -3  11   8      868.93     1151.42    174.73 o
  -2  11   8     1313.70     1131.71    178.61 o
  -1  11   8       27.07       59.89     86.92 o
   0  11   8     4269.58     4531.33    307.94 o
   1  11   8     3359.81     2918.73    265.68 o
   2  11   8       23.97        7.47     68.93 o
   3  11   8        7.32      108.12     67.53 o
   4  11   8      797.67      794.26    116.74 o
   5  11   8      844.49     1018.93    130.47 o
  -8  12   8      159.39       70.04    128.73 o
  -7  12   8     1458.75     1641.27    271.65 o
  -6  12   8     3134.22     3434.56    349.01 o
  -5  12   8      412.16      510.00    126.04 o
  -4  12   8       32.05       54.96     94.38 o
  -3  12   8      166.69      378.28    125.75 o
  -2  12   8      449.76      412.18    129.63 o
  -1  12   8        7.63       28.52     85.27 o
   0  12   8     1343.92     1647.69    210.57 o
   1  12   8     3004.34     2891.40    274.79 o
   2  12   8      523.53      310.63    136.50 o
   3  12   8       57.30        6.87     91.25 o
   4  12   8       59.61       88.56    103.94 o
  -7  13   8      154.84      296.89    147.55 o
  -6  13   8     2190.02     2439.95    312.87 o
  -5  13   8     1154.61     1474.30    200.86 o
  -4  13   8       42.79       91.85    104.24 o
  -3  13   8       10.65      -26.43     93.79 o
  -2  13   8       26.29      107.82    104.99 o
  -1  13   8       14.23     -101.25     95.73 o
   0  13   8      246.18      255.52    122.16 o
   1  13   8     1340.37     1272.39    205.94 o
   2  13   8      964.17     1116.63    197.43 o
  -5  14   8     1273.69     1546.28    210.27 o
  -4  14   8      312.27      257.47    131.72 o
  -3  14   8      157.31      193.10    129.78 o
  -2  14   8       99.02      -63.32    113.35 o
  -1  14   8       37.21       97.52    102.15 o
   0  14   8        1.70     -115.81     77.21 o
  -1 -16   9       26.80      -90.05     81.39 o
   0 -16   9      954.93      800.92    171.74 o
   1 -16   9     1154.67     1125.89    188.77 o
   2 -16   9        9.70       37.04    111.26 o
   3 -16   9      147.42      -10.16    106.78 o
   4 -16   9       42.49       14.49     99.76 o
  -3 -15   9      684.24      918.30    169.95 o
  -2 -15   9      131.03      277.33    119.92 o
  -1 -15   9        0.46     -108.72     87.96 o
   0 -15   9      457.35      384.85    126.49 o
   1 -15   9     2842.57     3029.55    270.76 o
   2 -15   9      630.74      670.84    154.42 o
   3 -15   9      311.18      281.81    120.52 o
   4 -15   9      621.16      992.38    175.92 o
   5 -15   9       19.29      -21.51     83.33 o
   6 -15   9        7.35       69.18    133.59 o
  -5 -14   9      109.85      198.66     80.97 o
  -4 -14   9      135.70       43.00     77.25 o
  -3 -14   9     1141.61     1307.34    185.33 o
  -2 -14   9      612.36      583.78    143.37 o
  -1 -14   9        5.81      -17.32     89.61 o
   0 -14   9       54.75      163.83    105.73 o
   1 -14   9     3492.68     3913.20    293.01 o
   2 -14   9     1831.81     1998.79    218.93 o
   3 -14   9       41.53       73.77     94.23 o
   4 -14   9     1609.56     1571.67    197.88 o
   5 -14   9      928.48      935.63    166.37 o
   6 -14   9       85.60      152.49    140.90 o
   7 -14   9      242.80      246.35     88.83 o
  -6 -13   9       10.49      101.85     73.03 o
  -5 -13   9      136.47      141.85     76.07 o
  -4 -13   9        5.13       38.97     63.56 o
  -3 -13   9      926.41      919.29    126.53 o
  -2 -13   9     2053.38     1837.65    198.92 o
  -1 -13   9      726.26      699.22    146.95 o
   0 -13   9      189.60      154.12     96.03 o
   1 -13   9     1753.18     1343.63    181.30 o
   2 -13   9     2045.13     2332.57    225.36 o
   3 -13   9      208.00      212.66    102.15 o
   4 -13   9     2448.15     2377.52    223.86 o
   5 -13   9     3470.46     3668.58    275.83 o
   6 -13   9      568.98      635.02    105.45 o
   7 -13   9       42.29        3.19     77.66 o
   8 -13   9      260.57      239.99    107.38 o
  -7 -12   9      327.26      423.98    164.72 o
  -6 -12   9      272.43      356.65     95.06 o
  -5 -12   9       15.31      103.18     68.13 o
  -4 -12   9       10.50       49.60     69.33 o
  -3 -12   9      917.34      953.06    191.16 o
  -2 -12   9     4722.79     4925.85    239.57 o
  -1 -12   9     4890.37     4956.82    200.41 o
   0 -12   9      359.44      204.56     66.82 o
   1 -12   9        3.28      -59.89     77.81 o
   2 -12   9      424.03      363.05    114.55 o
   3 -12   9     1298.44     1487.74    176.52 o
   4 -12   9      948.94      883.65    149.79 o
   5 -12   9     4876.75     5670.80    320.04 o
   6 -12   9     3073.44     2996.25    186.40 o
   7 -12   9      103.15      160.60     74.70 o
   8 -12   9        9.59       67.95     86.02 o
   9 -12   9      418.22      813.31    148.00 o
  -8 -11   9      655.03      671.89    211.92 o
  -7 -11   9       10.12       53.17    129.03 o
  -6 -11   9     1161.53     1311.41    133.47 o
  -5 -11   9      517.13      355.48     98.42 o
  -4 -11   9        3.97       10.62     57.94 o
  -3 -11   9      799.89      923.88    115.14 o
  -2 -11   9     5455.92     5279.10    176.89 o
  -1 -11   9     8256.07     8195.66    263.71 o
   0 -11   9     1088.30     1105.18    106.18 o
   1 -11   9     1575.13     1598.43    126.46 o
   2 -11   9       51.83       78.45     59.07 o
   3 -11   9     2518.10     2501.62    211.17 o
   4 -11   9      109.65       86.47     75.12 o
   5 -11   9     5495.12     5721.43    316.90 o
   6 -11   9     6102.64     5987.48    276.58 o
   7 -11   9      352.43      226.24    159.65 o
   8 -11   9        1.41       38.44    139.93 o
   9 -11   9      192.28       95.28     90.50 o
  -8 -10   9     1369.17     1705.33    270.61 o
  -7 -10   9      436.09      594.83    172.34 o
  -6 -10   9     1182.68     1108.94    122.07 o
  -5 -10   9     3449.79     3470.30    288.68 o
  -4 -10   9      261.50      312.52     79.64 o
  -3 -10   9       83.49      215.83     71.82 o
  -2 -10   9     2375.31     2278.34    114.47 o
  -1 -10   9    10011.58     8822.63    270.86 o
   0 -10   9     3407.91     3003.69    153.86 o
   1 -10   9     1217.56      882.97     97.45 o
   2 -10   9     1304.17     1164.17    109.21 o
   3 -10   9      221.70      229.33     97.45 o
   4 -10   9      615.41      818.09    137.54 o
   5 -10   9     1287.35     1516.74    128.00 o
   6 -10   9     7250.25     6975.01    252.62 o
   7 -10   9     1722.91     1817.48    138.07 o
   8 -10   9       42.07      142.75     66.74 o
   9 -10   9       28.32       29.27     78.55 o
  10 -10   9      288.39      282.70    114.84 o
  -9  -9   9       87.42      174.88    139.49 o
  -8  -9   9      858.48      894.11    198.77 o
  -7  -9   9     1320.63     1494.76    238.80 o
  -6  -9   9      597.34      503.74    170.40 o
  -5  -9   9     4963.93     4884.99    236.03 o
  -4  -9   9     2524.39     2384.71    149.85 o
  -3  -9   9     1181.15     1128.69     92.97 o
  -2  -9   9     2104.01     2027.00    108.32 o
  -1  -9   9     5024.85     4461.70    407.27 o
   0  -9   9     6133.13     5386.00    518.59 o
   1  -9   9       80.68       11.80     76.16 o
   2  -9   9     8437.39     7627.35    369.70 o
   3  -9   9     3415.43     2935.32    157.44 o
   4  -9   9      819.18      837.39    100.82 o
   5  -9   9       33.29       66.23     55.02 o
   6  -9   9     4122.72     3674.53    275.39 o
   7  -9   9     3918.69     4011.64    182.62 o
   8  -9   9     1046.75     1032.94    112.90 o
   9  -9   9       20.10       31.66     78.70 o
  10  -9   9       60.01      141.87     95.58 o
  -9  -8   9       45.86      219.68    143.37 o
  -8  -8   9       13.61      -20.76    106.33 o
  -7  -8   9     1779.72     1576.15    238.95 o
  -6  -8   9        8.46       65.38     56.07 o
  -5  -8   9     6844.12     6738.55    240.60 o
  -4  -8   9    10187.70     9985.32    396.28 o
  -3  -8   9     3679.23     3622.62    132.53 o
  -2  -8   9      379.38      306.31     55.66 o
  -1  -8   9      695.27      702.71     70.01 o
   0  -8   9     4550.96     4318.23    167.83 o
   1  -8   9      446.26      405.52    117.16 o
   2  -8   9     4243.94     4402.02    304.81 o
   3  -8   9    11042.73     8975.10    517.99 o
   4  -8   9      305.18      194.90     64.76 o
   5  -8   9     1129.01     1040.32     98.55 o
   6  -8   9      511.67      629.40     85.90 o
   7  -8   9     6710.59     7330.48    257.91 o
   8  -8   9     3404.91     3240.93    168.85 o
   9  -8   9       12.43      -43.46     66.91 o
  10  -8   9      449.06      667.71    140.98 o
 -10  -7   9      568.52      808.98    208.03 o
  -9  -7   9       13.74      176.37    135.45 o
  -8  -7   9      793.95     1126.04    219.68 o
  -7  -7   9       51.08      -90.50     96.47 o
  -6  -7   9     1448.55     1435.11    110.96 o
  -5  -7   9     1662.49     1978.86    234.07 o
  -4  -7   9    24469.36    24171.26    537.86 o
  -3  -7   9     9893.62     9630.29    229.80 o
  -2  -7   9       27.17       -1.33     36.15 o
  -1  -7   9        2.59      -46.16     30.77 o
   0  -7   9     1666.13     1643.65     91.86 o
   1  -7   9     2983.31     3107.07    137.24 o
   2  -7   9     2639.30     2712.02    135.71 o
   3  -7   9    19946.85    20078.35   1066.00 o
   4  -7   9     7565.81     7311.55    431.18 o
   5  -7   9      133.57      175.19     40.57 o
   6  -7   9       86.41       92.97     73.69 o
   7  -7   9     6865.28     7039.74    511.42 o
   8  -7   9     5012.73     5125.37    208.99 o
   9  -7   9       27.51      -32.86     71.98 o
  10  -7   9      866.11      960.57    159.80 o
  11  -7   9      422.22      598.26    136.50 o
 -10  -6   9     1328.12     1646.34    271.95 o
  -9  -6   9       64.94      272.85    143.07 o
  -8  -6   9     1481.94     1584.37    242.38 o
  -7  -6   9      912.59     1235.35    209.53 o
  -6  -6   9      759.26      830.86     70.45 o
  -5  -6   9      779.70      885.18     72.61 o
  -4  -6   9    23857.89    24838.30    463.39 o
  -3  -6   9    21273.17    20879.44    397.26 o
  -2  -6   9     1249.73     1209.80     74.25 o
  -1  -6   9     1349.19     1441.81     80.61 o
   0  -6   9      235.15      248.38     53.22 o
   1  -6   9      999.09      903.70     81.16 o
   2  -6   9      392.99      324.92     59.46 o
   3  -6   9    13213.78    13381.45    414.57 o
   4  -6   9    21496.56    22147.76    361.60 o
   5  -6   9     5742.96     5765.65    141.36 o
   6  -6   9      100.00       78.31     42.28 o
   7  -6   9     1672.25     1787.02    142.73 o
   8  -6   9     4146.64     4153.19    205.25 o
   9  -6   9      599.78      643.51    137.69 o
  10  -6   9      451.39      464.00    126.34 o
  11  -6   9     1002.68      951.01    162.48 o
 -11  -5   9      417.30      376.79    167.56 o
 -10  -5   9     1716.25     2069.43    288.83 o
  -9  -5   9      307.02      462.21    162.04 o
  -8  -5   9      459.35      771.20    179.96 o
  -7  -5   9     2129.29     2527.31    267.77 o
  -6  -5   9      735.92      854.94     69.70 o
  -5  -5   9      111.91      114.94     39.76 o
  -4  -5   9     4004.92     3725.70    121.81 o
  -3  -5   9    22279.15    22317.56    435.69 o
  -2  -5   9     8353.84     8552.81    196.63 o
  -1  -5   9      590.31      578.45     53.16 o
   0  -5   9      729.73      614.11     55.19 o
   1  -5   9      302.57      319.96     54.26 o
   2  -5   9      624.93      620.56     70.04 o
   3  -5   9     3267.44     3315.55    108.22 o
   4  -5   9    29128.91    29378.09    455.81 o
   5  -5   9    18070.39    17548.06    304.58 o
   6  -5   9        3.07      -20.34     37.83 o
   7  -5   9      137.80      191.56     50.48 o
   8  -5   9      518.98      597.82     72.09 o
   9  -5   9     1005.35     1007.00    114.45 o
  10  -5   9        9.42      149.64     84.53 o
  11  -5   9      914.98      928.61    158.30 o
 -11  -4   9        0.46       77.96    135.30 o
 -10  -4   9      826.82      774.34    189.07 o
  -9  -4   9     1020.31     1059.58    208.33 o
  -8  -4   9      158.34      337.81    135.90 o
  -7  -4   9     7875.47     7990.74    597.37 o
  -6  -4   9     8111.49     8469.17    206.94 o
  -5  -4   9       57.83       47.33     32.56 o
  -4  -4   9       94.33      148.05     35.06 o
  -3  -4   9    11454.87    11570.94    239.26 o
  -2  -4   9    24107.23    24489.00    434.55 o
  -1  -4   9     4912.20     5077.01    132.26 o
   0  -4   9     3230.17     2803.66    117.76 o
   1  -4   9    12594.97    13003.06    420.25 o
   2  -4   9       25.23       61.76     37.60 o
   3  -4   9        6.74        7.04     23.31 o
   4  -4   9    15597.08    15411.52    325.79 o
   5  -4   9    31044.86    32266.77    500.29 o
   6  -4   9     3122.99     2950.81    114.36 o
   7  -4   9      723.53      707.87     95.46 o
   8  -4   9       95.79      127.95     52.47 o
   9  -4   9      495.66      434.42     86.48 o
  10  -4   9       10.66      -77.70     58.25 o
  11  -4   9     1201.59     1291.44    134.52 o
 -11  -3   9       96.25      -17.02    138.59 o
 -10  -3   9        6.98      126.04    118.13 o
  -9  -3   9      459.51      434.14    160.69 o
  -8  -3   9        6.48      -41.07     95.28 o
  -7  -3   9     7979.56     8294.59    443.40 o
  -6  -3   9    19686.15    20543.30    769.56 o
  -5  -3   9     1859.39     1725.66     73.94 o
  -4  -3   9     2179.30     2140.01    105.65 o
  -3  -3   9     9638.54     9887.49    205.78 o
  -2  -3   9    39012.81    39867.36    658.84 o
  -1  -3   9    11725.08    11746.09    230.47 o
   0  -3   9     5021.71     5083.97    124.95 o
   1  -3   9    19162.35    20529.87    457.93 o
   2  -3   9     1088.59     1174.67     50.77 o
   3  -3   9      169.41      167.53     28.32 o
   4  -3   9     7660.74     7362.51    157.25 o
   5  -3   9    34835.16    34885.87    534.75 o
   6  -3   9     8817.34     8952.35    219.34 o
   7  -3   9      265.17      210.38     52.80 o
   8  -3   9     1205.90     1262.57     94.53 o
   9  -3   9       67.29      131.62     68.86 o
  10  -3   9        8.90       85.52     68.99 o
  11  -3   9      272.06      421.65     96.86 o
 -11  -2   9      198.19      221.62    162.93 o
 -10  -2   9      530.84      377.24    155.32 o
  -9  -2   9        7.01      168.01    116.04 o
  -8  -2   9      120.77      134.11    113.05 o
  -6  -2   9    18397.72    19640.23    735.36 o
  -5  -2   9    13183.08    13387.24    365.66 o
  -4  -2   9        2.77       15.63     17.74 o
  -3  -2   9       79.17       92.30     29.39 o
  -2  -2   9    15419.22    15657.31    286.48 o
  -1  -2   9    17441.59    18427.96    326.67 o
   0  -2   9     4380.84     4782.00    142.75 o
   1  -2   9    21101.46    21517.23    472.26 o
   2  -2   9     9916.66     9794.10    263.37 o
   3  -2   9     2019.74     1966.05     89.68 o
   4  -2   9     7735.10     7687.54    159.37 o
   5  -2   9    10072.80    10077.47    215.84 o
   6  -2   9     9376.22     9237.49    224.81 o
   7  -2   9      278.98      317.85     75.62 o
   8  -2   9     3024.76     2710.53    239.54 o
   9  -2   9     1402.83     1225.56    129.77 o
  10  -2   9       46.40       58.73     67.23 o
  11  -2   9        1.71       71.67     70.03 o
 -12  -1   9     1646.27     1308.68    252.98 o
 -11  -1   9        8.23       -3.29    137.10 o
 -10  -1   9     1151.17     1334.22    230.43 o
  -9  -1   9      687.94      642.92    176.22 o
  -8  -1   9       77.06      167.26    118.58 o
  -7  -1   9     1304.15     1158.59    182.50 o
  -6  -1   9     7543.29     8034.43    405.01 o
  -5  -1   9    26072.51    25682.89    862.75 o
  -4  -1   9     6835.66     6796.24    310.18 o
  -3  -1   9     1851.77     1865.74     65.71 o
  -2  -1   9      821.10      907.16     57.85 o
  -1  -1   9    21804.26    23732.69    499.86 o
   0  -1   9     1134.02     1106.20     45.76 o
   1  -1   9    17189.88    18184.09    416.37 o
   2  -1   9    38356.14    41255.72    683.46 o
   3  -1   9    22849.06    23836.33    374.93 o
   4  -1   9      623.89      748.84     50.71 o
   5  -1   9      536.89      549.75     52.22 o
   6  -1   9     7757.84     7427.15    199.50 o
   7  -1   9     2674.02     2644.10    122.43 o
   8  -1   9     1030.73     1202.77    125.66 o
   9  -1   9     2712.44     2794.58    322.95 o
  10  -1   9      420.72      589.38    186.45 o
  11  -1   9        2.87      113.29     77.77 o
 -12   0   9     1799.32     1855.87    288.53 o
 -11   0   9     1114.80      768.36    204.15 o
 -10   0   9      943.47      848.26    189.66 o
  -9   0   9     2992.43     3049.11    294.35 o
  -8   0   9      231.04      128.73    110.21 o
  -7   0   9       73.68       63.02    101.55 o
  -6   0   9     2243.97     2175.61    206.09 o
  -5   0   9    22560.76    22308.07    766.27 o
  -4   0   9    22664.19    22142.60    740.44 o
  -3   0   9     2108.06     2266.15     73.25 o
  -2   0   9     6701.60     6572.05    162.98 o
  -1   0   9     1959.28     2205.73     72.64 o
   0   0   9     7945.22     8218.57    197.19 o
   1   0   9      397.82      494.52     59.07 o
   2   0   9    15176.68    15072.95    287.72 o
   3   0   9    14557.26    13722.78    242.51 o
   4   0   9      360.49      357.62     50.57 o
   5   0   9      597.84      519.93     51.46 o
   6   0   9     1983.14     2023.03    107.71 o
   7   0   9     4787.08     4541.62    160.81 o
   8   0   9        1.96       32.66     57.30 o
   9   0   9     3165.76     3165.33    192.14 o
  10   0   9     1945.42     2075.33    171.72 o
  11   0   9       10.78       27.84     75.94 o
 -12   1   9      619.39      760.90    194.44 o
 -11   1   9     2148.52     2384.39    296.00 o
 -10   1   9      121.95      230.14    148.89 o
  -9   1   9     4522.44     4466.36    324.52 o
  -8   1   9     2726.74     2405.45    245.07 o
  -7   1   9        6.48       61.23     92.89 o
  -6   1   9      180.20      130.38     97.67 o
  -5   1   9    14847.58    14095.77    542.56 o
  -4   1   9    43185.75    42051.34   1282.99 o
  -3   1   9     5479.07     5760.42    180.93 o
  -2   1   9    11156.29    10664.84    340.57 o
  -1   1   9     2607.42     2353.43    112.08 o
   0   1   9     9144.22     9525.08    251.30 o
   1   1   9     1171.98     1167.89     83.07 o
   2   1   9    25881.01    26265.59    412.79 o
   3   1   9    21319.96    21342.17    428.56 o
   4   1   9     2657.67     2821.39    122.65 o
   5   1   9      292.06      379.93     47.42 o
   6   1   9        0.26       30.48     43.76 o
   7   1   9     1560.06     1661.15    108.44 o
   8   1   9       97.83       30.86     55.17 o
   9   1   9     1541.97     1582.84    150.38 o
  10   1   9     2028.69     1996.81    170.68 o
 -12   2   9        5.48       56.30    132.62 o
 -11   2   9     1238.62      890.23    206.39 o
 -10   2   9      281.46      336.02    143.07 o
  -9   2   9     1505.77     1277.62    200.12 o
  -8   2   9     4437.64     4007.44    289.87 o
  -7   2   9     1119.85     1177.71    174.73 o
  -6   2   9      305.99      272.25    102.15 o
  -5   2   9     8375.46     9187.20    412.63 o
  -4   2   9    31508.96    30870.94    614.24 o
  -3   2   9    14510.69    14639.70    321.68 o
  -2   2   9     4296.90     4234.22    133.08 o
  -1   2   9    27975.09    27581.77    760.30 o
   0   2   9     8398.72     9038.04    293.75 o
   1   2   9     1271.09     1148.82     84.32 o
   2   2   9     7010.84     6875.52    154.15 o
   3   2   9    17796.25    17865.84    307.57 o
   4   2   9     8425.56     8273.91    178.68 o
   5   2   9        3.47       48.02     34.05 o
   6   2   9      271.50      243.13     57.85 o
   7   2   9       76.39      -23.44     54.60 o
   8   2   9      239.50      311.42     67.75 o
   9   2   9      100.88       62.15     72.05 o
  10   2   9     1757.43     1882.03    293.53 o
 -12   3   9      288.74      359.17    164.57 o
 -11   3   9      202.01      266.57    150.09 o
 -10   3   9     1462.04     1377.23    223.27 o
  -9   3   9       49.08       67.95     99.61 o
  -8   3   9     5525.27     5526.09    347.52 o
  -7   3   9     4839.91     4056.87    282.70 o
  -6   3   9     1045.54      835.42    148.74 o
  -5   3   9     1036.40      914.87     54.47 o
  -4   3   9     4170.09     3715.13    121.78 o
  -3   3   9     9700.41     9305.51    234.42 o
  -2   3   9      255.55      257.47     53.02 o
  -1   3   9    46120.36    48816.07   1291.96 o
   0   3   9    40778.96    43466.65   1179.65 o
   1   3   9      122.70      141.65     38.66 o
   2   3   9       57.69       43.49     30.82 o
   3   3   9     6985.13     7040.34    205.02 o
   4   3   9    12561.07    12477.60    268.69 o
   5   3   9     1841.43     1732.31    108.63 o
   6   3   9      430.88      457.74     70.43 o
   7   3   9      795.11      789.99     90.39 o
   8   3   9      111.74      105.01     58.93 o
   9   3   9       78.91       46.10     72.47 o
  10   3   9      865.17      987.02    136.94 o
 -12   4   9      402.30      381.12    166.67 o
 -11   4   9      492.81      431.90    168.46 o
 -10   4   9      505.36      499.55    159.94 o
  -9   4   9      573.40      659.34    166.37 o
  -8   4   9     5503.02     5623.91    358.87 o
  -7   4   9    15138.89    13480.33    587.06 o
  -6   4   9     5313.36     4719.05    302.86 o
  -5   4   9       16.26       39.07     55.03 o
  -4   4   9        8.34      -32.12     28.69 o
  -3   4   9     6552.26     6584.95    199.41 o
  -2   4   9     2571.32     2615.87    145.01 o
  -1   4   9    19840.71    21674.56    647.40 o
   0   4   9    39433.63    42809.55   1180.55 o
   1   4   9     4836.99     4825.47    147.14 o
   2   4   9        2.49      -20.74     35.02 o
   3   4   9     1875.17     1837.29     84.63 o
   4   4   9     6770.26     6456.00    194.34 o
   5   4   9     2618.64     2667.62    194.78 o
   6   4   9      886.80      991.47     97.02 o
   7   4   9     1751.47     2069.03    130.89 o
   8   4   9      133.15      100.13     60.73 o
   9   4   9       81.36      177.59     86.52 o
 -12   5   9      377.72      433.39    172.64 o
 -11   5   9     2025.02     2173.22    280.17 o
 -10   5   9       67.51       72.73    119.77 o
  -9   5   9      653.03      737.60    170.85 o
  -8   5   9     1009.76     1215.04    202.96 o
  -7   5   9    11805.00    10859.98    516.27 o
  -6   5   9    10306.26     9749.63    470.13 o
  -5   5   9        1.47       10.34     33.06 o
  -4   5   9     1097.58     1262.96     89.18 o
  -3   5   9      969.73      883.06    101.70 o
  -2   5   9    10458.00    11147.46    388.74 o
  -1   5   9     3238.08     3164.70    185.18 o
   0   5   9    27037.90    27334.00    604.62 o
   1   5   9    11850.95    11808.31    265.92 o
   2   5   9       25.40       28.29     39.81 o
   3   5   9      456.11      406.11     64.39 o
   4   5   9     1368.18     1446.42    104.90 o
   5   5   9      861.33      712.17     86.50 o
   6   5   9        7.22      -42.06     46.31 o
   7   5   9     1066.11     1225.16    110.12 o
   8   5   9     1191.68     1108.45    111.50 o
   9   5   9      102.09      195.83     87.95 o
 -11   6   9     1638.79     1701.30    266.28 o
 -10   6   9     1649.51     1452.95    245.37 o
  -9   6   9       93.42      231.48    121.71 o
  -8   6   9       26.07       11.05    102.15 o
  -7   6   9     6534.96     6033.85    374.40 o
  -6   6   9    11919.64    11505.29    534.20 o
  -5   6   9      276.92      384.99    130.00 o
  -4   6   9     1097.37     1019.47    172.64 o
  -3   6   9     1212.66      973.71    117.38 o
  -2   6   9      109.18      180.26     67.05 o
  -1   6   9       26.99       63.62     60.33 o
   0   6   9     8712.76     8392.51    258.48 o
   1   6   9    17302.63    17283.17    643.66 o
   2   6   9     1773.15     1749.07    127.32 o
   3   6   9      173.06      116.18     53.87 o
   4   6   9      468.90      436.68     72.65 o
   5   6   9     1685.31     1568.46    178.80 o
   6   6   9      308.30      258.37     68.01 o
   7   6   9      227.63      320.68     70.09 o
   8   6   9     1510.50     1551.23    158.93 o
 -11   7   9      487.54      304.36    165.92 o
 -10   7   9     3654.10     3300.45    340.05 o
  -9   7   9     1035.14     1011.34    216.99 o
  -8   7   9       19.49      -94.68     99.76 o
  -7   7   9     1053.12     1344.08    220.58 o
  -6   7   9     8301.87     7687.36    429.95 o
  -5   7   9     2642.56     2418.89    161.74 o
  -4   7   9     1183.21     1206.53    128.28 o
  -3   7   9     7201.67     6742.63    307.20 o
  -2   7   9     2362.69     2486.39    196.09 o
  -1   7   9      365.71      337.83     74.45 o
   0   7   9      273.63      304.25     70.98 o
   1   7   9    12407.10    11922.82    342.07 o
   2   7   9     9761.28     9381.12    301.97 o
   3   7   9     1309.30     1427.16    129.66 o
   4   7   9       34.46       87.53     51.16 o
   5   7   9      164.91      142.71     67.54 o
   6   7   9      343.92      296.16     74.24 o
   7   7   9      191.79      231.83     71.02 o
   8   7   9     1521.56     1378.64    124.15 o
 -11   8   9        1.77       66.16    117.98 o
 -10   8   9     3103.88     3285.22    352.00 o
  -9   8   9     4392.29     4234.88    372.76 o
  -8   8   9       91.17      171.89    122.61 o
  -7   8   9      170.47      159.80    114.55 o
  -6   8   9     3874.60     4070.46    311.23 o
  -5   8   9     4652.31     4361.13    265.46 o
  -4   8   9      193.17       87.66     74.97 o
  -3   8   9     2744.04     2565.09    199.82 o
  -2   8   9     1667.99     1622.67    150.46 o
  -1   8   9       29.11      -43.08     54.83 o
   0   8   9       36.20      -26.38     48.30 o
   1   8   9     3723.44     3410.25    174.61 o
   2   8   9    10268.43     9956.65    570.41 o
   3   8   9     3060.14     2892.67    175.01 o
   4   8   9      323.61      209.68     76.84 o
   5   8   9      263.57      288.18     71.64 o
   6   8   9        3.67      -72.33     74.68 o
   7   8   9      132.89       85.06     98.97 o
 -10   9   9     1984.50     2290.01    313.32 o
  -9   9   9     5775.02     5595.09    404.42 o
  -8   9   9     1167.44     1259.25    228.79 o
  -7   9   9      324.57      310.03    143.52 o
  -6   9   9      280.26      231.48    132.91 o
  -5   9   9     3251.94     2773.95    202.28 o
  -4   9   9      897.25     1190.70    146.50 o
  -3   9   9      803.28      815.26    134.41 o
  -2   9   9     2588.42     2707.57    216.99 o
  -1   9   9      300.18      354.43     75.32 o
   0   9   9        0.89      -20.72     43.82 o
   1   9   9      952.02      820.66    121.41 o
   2   9   9     4033.43     3610.09    187.79 o
   3   9   9     2202.99     2387.90    167.59 o
   4   9   9        9.23       26.54     60.25 o
   5   9   9      451.88      415.05     77.93 o
   6   9   9      445.27      400.65     85.30 o
 -10  10   9      352.02      613.65    199.22 o
  -9  10   9     2611.91     2910.52    329.15 o
  -8  10   9     2452.98     2519.39    310.48 o
  -7  10   9       13.04      -94.68     99.61 o
  -6  10   9      227.43      289.57    139.78 o
  -5  10   9      177.68      331.09     97.97 o
  -4  10   9      343.07      425.92    114.10 o
  -3  10   9      643.50      646.50    132.62 o
  -2  10   9     2579.42     2876.92    235.66 o
  -1  10   9     3924.50     3810.30    280.76 o
   0  10   9      395.86      389.50    132.69 o
   1  10   9       76.49       51.04     52.66 o
   2  10   9      433.72      516.62     97.26 o
   3  10   9     1486.47     1617.51    147.83 o
   4  10   9       17.97      110.20     66.99 o
   5  10   9      636.93      826.24    120.02 o
  -9  11   9      666.35      416.81    178.31 o
  -8  11   9     2830.55     2803.14    327.81 o
  -7  11   9      911.88      686.82    187.87 o
  -6  11   9      547.95      477.45    169.50 o
  -5  11   9      867.38     1090.94    156.36 o
  -4  11   9        8.68      106.33     85.42 o
  -3  11   9       20.75       84.53     83.33 o
  -2  11   9      836.67     1110.06    174.73 o
  -1  11   9     4671.95     4945.45    320.49 o
   0  11   9     2465.42     2450.10    245.67 o
   1  11   9        3.53      -28.82     82.88 o
   2  11   9       17.22      -56.15     77.36 o
   3  11   9      874.47      905.79    102.07 o
   4  11   9      452.51      526.64    158.60 o
  -8  12   9     1614.62     1557.34    265.23 o
  -7  12   9     1833.05     1657.54    270.61 o
  -6  12   9      248.25      138.44    132.91 o
  -5  12   9     1353.84     1443.09    183.84 o
  -4  12   9       10.83     -119.85     79.90 o
  -3  12   9       73.55       33.75     94.38 o
  -2  12   9      388.80      313.17    124.10 o
  -1  12   9     3104.44     3098.24    273.89 o
   0  12   9     2582.19     3051.95    277.63 o
   1  12   9      138.65       26.13     92.89 o
   2  12   9       81.00      -68.70     79.00 o
   3  12   9       13.43      133.66    118.43 o
  -6  13   9      148.15      116.04    139.19 o
  -5  13   9      499.72      761.05    159.05 o
  -4  13   9      650.28      728.94    162.33 o
  -3  13   9       13.06      101.40    106.33 o
  -2  13   9      183.52      166.52    122.61 o
  -1  13   9     1693.45     1877.67    236.41 o
   0  13   9     1553.22     1722.21    228.64 o
   1  13   9      179.34      227.60    117.08 o
  -4  14   9     1020.88     1078.10    191.90 o
  -3  14   9      400.13      718.33    177.42 o
  -2  14   9      197.70      364.10    144.26 o
  -1 -16  10      574.33      771.80    167.11 o
   0 -16  10      104.21      149.94    122.16 o
   1 -16  10      593.75      428.16    144.11 o
   2 -16  10     1390.50     1435.62    211.02 o
   3 -16  10      134.03      199.37    108.72 o
   4 -16  10        3.38       22.25     87.07 o
  -3 -15  10      250.81      239.84    118.73 o
  -2 -15  10        3.74       54.36     97.22 o
  -1 -15  10       13.81      -36.14     86.77 o
   0 -15  10      139.07      163.53    116.79 o
   1 -15  10       73.11      -65.41     90.65 o
   2 -15  10     2499.32     3051.80    271.80 o
   3 -15  10     1219.63     1300.17    193.25 o
   4 -15  10        1.30      -52.27     83.03 o
   5 -15  10        3.78       51.22     87.66 o
   6 -15  10      858.09      875.86    130.79 o
  -4 -14  10     1672.70     1934.45    174.49 o
  -3 -14  10      351.55      250.93    105.44 o
  -2 -14  10      168.96      143.07     92.74 o
  -1 -14  10       84.06       70.34     90.95 o
   0 -14  10      424.95      684.73    150.84 o
   1 -14  10      255.37      280.31    118.58 o
   2 -14  10     1827.04     1945.33    219.53 o
   3 -14  10     3576.83     4144.08    288.83 o
   4 -14  10      346.64      333.03    120.82 o
   5 -14  10      117.34      205.05     94.53 o
   6 -14  10      230.67      242.69    120.22 o
   7 -14  10      822.71     1037.33    174.58 o
  -6 -13  10       16.93      -46.70     60.13 o
  -5 -13  10      830.20      924.34    129.06 o
  -4 -13  10     1565.45     1941.73    321.31 o
  -3 -13  10      893.09      950.64    126.91 o
  -2 -13  10        5.94       58.69     93.04 o
  -1 -13  10      100.52       55.11     88.56 o
   0 -13  10       26.82       25.24     81.84 o
   1 -13  10     1080.12     1032.10    163.98 o
   2 -13  10      225.78      122.16     93.04 o
   3 -13  10     5864.96     5706.50    325.12 o
   4 -13  10     2474.74     2400.07    228.34 o
   5 -13  10       30.83      195.19     95.13 o
   6 -13  10       35.43       37.48     68.51 o
   7 -13  10      173.74      213.71    102.45 o
   8 -13  10      257.90      346.92    125.15 o
  -7 -12  10      573.89      696.08    189.22 o
  -6 -12  10       19.17      107.73     69.22 o
  -5 -12  10       13.73       -5.47    114.84 o
  -4 -12  10      917.44     1067.33    124.23 o
  -3 -12  10     2183.83     2101.11    290.84 o
  -2 -12  10      523.53      715.30    111.84 o
  -1 -12  10      310.23      363.64     75.44 o
   0 -12  10      676.35      609.58     92.99 o
   1 -12  10      235.56      285.72     84.90 o
   2 -12  10       46.42       45.55     91.25 o
   3 -12  10     3714.31     3230.41    248.50 o
   4 -12  10     5983.67     5652.88    319.14 o
   5 -12  10      837.81     1139.93    165.77 o
   6 -12  10      255.25      195.13     79.12 o
   7 -12  10      181.37      402.77    106.33 o
   8 -12  10      136.91      101.70     91.85 o
   9 -12  10       20.98      118.28     91.70 o
  -7 -11  10     1779.04     2338.09    309.29 o
  -6 -11  10      444.49      453.04     93.17 o
  -5 -11  10      189.02      242.79     89.75 o
  -4 -11  10      127.86       51.82     66.83 o
  -3 -11  10     3661.29     3335.00    202.36 o
  -2 -11  10     1300.77     1419.67    101.03 o
  -1 -11  10      889.21      977.40    102.55 o
   0 -11  10     3766.45     3751.39    174.87 o
   1 -11  10      596.40      624.39     92.00 o
   2 -11  10      179.30      157.59     67.29 o
   3 -11  10     1545.46     1446.14    129.93 o
   4 -11  10    11305.28    11397.16    474.31 o
   5 -11  10     4087.12     3617.65    262.99 o
   6 -11  10      163.79      161.25     69.54 o
   7 -11  10      630.54      532.70     93.01 o
   8 -11  10       40.86       83.03     91.99 o
   9 -11  10       16.28       21.36     77.21 o
  -8 -10  10      371.66      563.17    176.52 o
  -7 -10  10     2734.92     2884.54    324.67 o
  -6 -10  10     1970.32     2159.65    156.11 o
  -5 -10  10       37.20        3.95     58.91 o
  -4 -10  10       85.26      169.63     66.94 o
  -3 -10  10     1288.10     1479.66     96.87 o
  -2 -10  10     3991.03     3823.61    148.71 o
  -1 -10  10       29.55       -1.85     47.17 o
   0 -10  10     5320.68     5061.79    221.62 o
   1 -10  10     4076.33     3867.85    174.60 o
   2 -10  10       22.06       10.88     51.97 o
   3 -10  10      431.15      419.77     83.82 o
   4 -10  10    12495.93    12139.60    361.18 o
   5 -10  10     8921.39     8579.79    285.80 o
   6 -10  10      207.93      173.07     69.61 o
   7 -10  10     1575.63     1799.61    136.11 o
   8 -10  10     1434.43     1514.77    184.89 o
   9 -10  10       94.07       78.40     88.71 o
  10 -10  10       78.42       82.14     96.92 o
  -9  -9  10       10.30       71.83    131.57 o
  -8  -9  10       62.53      155.02    135.75 o
  -7  -9  10     2743.02     2067.19    278.22 o
  -6  -9  10     3760.13     3841.39    187.85 o
  -5  -9  10      291.59      199.77     71.14 o
  -4  -9  10      291.25      323.30     73.67 o
  -3  -9  10       84.18       83.02     59.94 o
  -2  -9  10     1643.47     1567.71     97.96 o
  -1  -9  10       80.45      111.94     48.74 o
   0  -9  10     1424.01     1230.36    104.54 o
   1  -9  10     6637.84     6653.77    345.88 o
   2  -9  10     5239.38     5394.07    232.08 o
   3  -9  10      101.97       80.24     57.80 o
   4  -9  10      745.94      581.80     91.90 o
   5  -9  10     4171.39     4356.34    186.01 o
   6  -9  10     1116.64     1314.24    113.62 o
   7  -9  10     1800.52     1770.53    167.26 o
   8  -9  10     2863.89     2996.24    238.80 o
   9  -9  10      450.68      436.23    117.38 o
  10  -9  10        8.41       57.35     71.68 o
  -9  -8  10      123.01      135.75    132.02 o
  -8  -8  10        0.29     -143.37    104.39 o
  -7  -8  10      872.36      774.49    181.60 o
  -6  -8  10     7164.24     6887.59    244.07 o
  -5  -8  10     6013.93     5819.83    218.05 o
  -4  -8  10       15.19       15.15     48.07 o
  -3  -8  10      988.54      933.75     78.41 o
  -2  -8  10      125.27      122.06     48.67 o
  -1  -8  10      294.11      273.22     54.50 o
   0  -8  10     1167.49     1227.05    108.87 o
   1  -8  10    16241.21    15969.43    406.40 o
   2  -8  10    19696.78    19194.51    471.79 o
   3  -8  10      757.36      668.08     88.87 o
   4  -8  10     1109.03      808.34     99.60 o
   5  -8  10      451.37      480.77     66.76 o
   6  -8  10     3475.15     3443.27    164.87 o
   7  -8  10        0.65       29.23     74.37 o
   8  -8  10     2955.25     3595.85    259.41 o
   9  -8  10     1829.15     2132.75    208.18 o
  10  -8  10      155.77      153.97     94.83 o
 -10  -7  10      399.18      520.01    183.09 o
  -9  -7  10      963.07     1118.27    227.00 o
  -8  -7  10       64.69      130.38    130.97 o
  -7  -7  10        4.45       27.03    104.99 o
  -6  -7  10     4118.11     3659.94    165.92 o
  -5  -7  10    13271.22    13441.19    297.50 o
  -4  -7  10     1080.30     1193.87    115.75 o
  -3  -7  10     5999.23     5700.71    199.24 o
  -2  -7  10     2571.93     2495.26    182.35 o
  -1  -7  10       12.63       44.36     80.36 o
   0  -7  10      359.70      453.81     58.52 o
   1  -7  10    14041.99    14010.47    362.04 o
   2  -7  10    18269.20    17151.43    424.86 o
   3  -7  10     3339.71     3439.31    265.75 o
   4  -7  10     2270.64     2129.00     84.75 o
   5  -7  10      118.08      118.96     38.36 o
   6  -7  10     5524.30     5683.51    163.19 o
   7  -7  10     1261.10     1218.78    221.25 o
   8  -7  10     1930.53     2008.35    200.42 o
   9  -7  10     3914.43     3919.17    266.87 o
  10  -7  10      762.64      528.07    125.45 o
 -10  -6  10      787.72     1100.50    234.62 o
  -9  -6  10     1079.50     1297.93    235.81 o
  -8  -6  10      402.41      437.87    157.26 o
  -7  -6  10        3.43      198.62    120.52 o
  -6  -6  10      250.07      224.38     47.75 o
  -5  -6  10     8930.91     9089.46    221.91 o
  -4  -6  10     9261.41     9103.95    218.10 o
  -3  -6  10     2201.69     2120.90     98.95 o
  -2  -6  10    18642.54    18738.11    476.53 o
  -1  -6  10      669.73      609.38     59.90 o
   0  -6  10       41.66       21.09     32.62 o
   1  -6  10     7005.85     6738.86    215.14 o
   2  -6  10    15210.27    15149.18    535.61 o
   3  -6  10    10696.09    10345.14    295.50 o
   4  -6  10       34.67       14.20     31.90 o
   5  -6  10     1684.03     1756.14     94.90 o
   6  -6  10       32.40       57.75     40.84 o
   7  -6  10     1130.85     1149.32    131.29 o
   8  -6  10       98.45      142.79     64.23 o
   9  -6  10     3086.63     3449.49    258.21 o
  10  -6  10     1897.80     2093.17    214.01 o
  11  -6  10      246.92      441.90    129.63 o
 -11  -5  10      119.57      208.93    143.82 o
 -10  -5  10       67.41      232.38    140.83 o
  -9  -5  10     1498.15     1823.61    268.96 o
  -8  -5  10     2129.53     2225.64    272.25 o
  -7  -5  10      452.80      404.05    142.02 o
  -6  -5  10      545.59      686.25    103.79 o
  -5  -5  10    10740.59    10525.96    595.71 o
  -4  -5  10    15378.75    15624.00    314.80 o
  -3  -5  10      172.00      153.17     40.25 o
  -2  -5  10    13581.44    13566.36    276.86 o
  -1  -5  10    16943.51    17350.27    334.83 o
   0  -5  10     6367.21     6488.15    177.55 o
   1  -5  10      679.11      644.32     71.91 o
   2  -5  10     7954.56     7955.19    238.53 o
   3  -5  10    17757.49    17464.19    337.22 o
   4  -5  10     2644.75     2778.24     91.20 o
   5  -5  10     4626.71     4654.20    125.57 o
   6  -5  10     3589.11     3611.63    161.62 o
   7  -5  10      109.11       98.20     45.33 o
   8  -5  10      299.26      320.25     77.02 o
   9  -5  10     1612.08     1606.03    205.20 o
  10  -5  10     3559.10     3630.80    274.64 o
  11  -5  10     1566.09     1956.23    215.80 o
 -11  -4  10       58.61       30.91    120.67 o
 -10  -4  10       85.08       -0.90    108.27 o
  -9  -4  10     1290.81     1368.57    231.33 o
  -8  -4  10     5823.55     6290.50    487.53 o
  -7  -4  10     3527.33     3373.47    193.58 o
  -6  -4  10       26.01       -9.66     68.58 o
  -5  -4  10       98.09      161.19     46.09 o
  -4  -4  10     6986.49     7112.37    172.18 o
  -3  -4  10     9706.75     9393.97    206.87 o
  -2  -4  10     6920.64     6399.37    157.09 o
  -1  -4  10    21838.08    21146.74    384.50 o
   0  -4  10    13230.17    13286.17    344.72 o
   1  -4  10       13.35      -31.83     30.79 o
   2  -4  10      880.04      864.13    106.24 o
   3  -4  10     9509.32     9322.57    203.05 o
   4  -4  10     8015.09     7799.35    163.78 o
   5  -4  10     1424.78     1589.18     75.50 o
   6  -4  10    12194.58    11638.83    576.03 o
   7  -4  10      981.58     1111.16     84.16 o
   8  -4  10      801.41     1007.49    137.32 o
   9  -4  10      389.50      524.26     97.48 o
  10  -4  10     3593.65     3687.21    215.80 o
  11  -4  10     1724.01     1882.85    166.81 o
 -11  -3  10       97.34       38.83    127.84 o
 -10  -3  10      122.28      283.30    136.05 o
  -9  -3  10      717.30      644.11    180.40 o
  -8  -3  10     6737.39     6783.10    406.21 o
  -7  -3  10     9005.69     9068.48    469.08 o
  -6  -3  10       45.26      126.18     71.46 o
  -5  -3  10     3151.94     3026.64    103.26 o
  -4  -3  10     1165.02     1192.17     96.21 o
  -3  -3  10    10134.53    10046.48    209.62 o
  -2  -3  10     4355.67     4520.59    119.04 o
  -1  -3  10    35947.84    34666.23    583.86 o
   0  -3  10    24097.68    24230.78    425.19 o
   1  -3  10       90.29       56.17     37.32 o
   2  -3  10       41.35        2.15     31.72 o
   3  -3  10     5413.45     5312.31    130.32 o
   4  -3  10     9223.51     9209.04    182.61 o
   5  -3  10      393.18      400.89     47.10 o
   6  -3  10     8285.10     8353.67    187.55 o
   7  -3  10     6404.94     6203.79    181.07 o
   8  -3  10       24.67      -15.00    144.19 o
   9  -3  10       14.23      -25.08     60.93 o
  10  -3  10     2371.61     2611.84    265.08 o
  11  -3  10     1407.32     1968.43    166.89 o
 -11  -2  10      625.16      994.47    212.96 o
 -10  -2  10       44.12      -30.76    106.48 o
  -9  -2  10      106.80       30.91    115.44 o
  -8  -2  10     4089.89     4098.98    306.45 o
  -7  -2  10    11067.86    10508.43    505.22 o
  -6  -2  10     2171.44     2082.87    217.59 o
  -5  -2  10     4324.53     4370.78    263.14 o
  -4  -2  10     7229.88     7049.74    154.86 o
  -3  -2  10      647.47      662.27     67.71 o
  -2  -2  10      761.90      874.07     49.23 o
  -1  -2  10    29908.69    31018.28    522.91 o
   0  -2  10    51445.79    53650.12    867.32 o
   1  -2  10     7677.02     7582.73    388.36 o
   2  -2  10       14.41        4.09     32.56 o
   3  -2  10      264.24      228.06     28.85 o
   4  -2  10     3723.88     3565.83     99.34 o
   5  -2  10     1572.19     1443.05     71.97 o
   6  -2  10     4107.48     3906.44    120.21 o
   7  -2  10    12824.00    12294.19    402.57 o
   8  -2  10     2405.90     2231.04    157.68 o
   9  -2  10      166.68      147.45     76.39 o
  10  -2  10      341.30      303.55     90.17 o
  11  -2  10      497.15      567.23    110.21 o
 -12  -1  10      318.42      358.42    176.97 o
 -11  -1  10     1585.36     2155.00    289.42 o
 -10  -1  10       97.93     -107.68    118.13 o
  -9  -1  10       60.39      162.33    122.91 o
  -8  -1  10     2876.24     2471.75    253.88 o
  -7  -1  10     6185.94     6061.78    356.48 o
  -6  -1  10     3258.97     3166.34    244.47 o
  -5  -1  10      518.34      531.96    118.88 o
  -4  -1  10    15448.83    15288.86    557.49 o
  -3  -1  10     5794.46     6048.43    152.02 o
  -2  -1  10     1190.34     1218.06     56.11 o
  -1  -1  10      524.05      835.29    106.24 o
   0  -1  10    38705.03    39607.89    653.08 o
   1  -1  10    27144.18    27733.85    600.12 o
   2  -1  10     2608.79     2595.34    122.42 o
   3  -1  10     1120.40     1220.95     63.65 o
   4  -1  10        9.18       31.15     28.17 o
   5  -1  10     1222.36     1276.43    117.50 o
   6  -1  10      283.77      274.49     47.71 o
   7  -1  10    12341.02    12243.75    290.48 o
   8  -1  10     8899.20     8626.03    642.92 o
   9  -1  10      389.91      398.60    123.51 o
  10  -1  10       58.20       24.55     65.47 o
 -12   0  10        2.84     -109.62    127.39 o
 -11   0  10     2793.82     2513.42    303.76 o
 -10   0  10     4663.66     4457.55    365.89 o
  -9   0  10     1377.61     1623.20    234.47 o
  -8   0  10      114.27      126.49    109.47 o
  -7   0  10     3012.12     3028.65    257.61 o
  -6   0  10     5098.27     5273.85    302.42 o
  -5   0  10     1063.98     1064.81    142.32 o
  -4   0  10     9887.04     9349.99    385.75 o
  -3   0  10    12770.30    12835.76    278.82 o
  -2   0  10      829.46     1000.78     56.61 o
  -1   0  10     2371.78     2415.39     79.32 o
   0   0  10     9287.34     9016.25    186.49 o
   1   0  10    39312.23    38845.16    807.30 o
   2   0  10    12606.47    13115.36    261.13 o
   3   0  10     1301.26     1333.87     74.22 o
   4   0  10      981.00     1128.78     63.09 o
   5   0  10       65.95       69.62     36.11 o
   6   0  10       40.78       73.80     39.25 o
   7   0  10     6097.44     6129.00    228.70 o
   8   0  10     7506.10     7589.93    285.48 o
   9   0  10     1310.90     1513.58    146.49 o
  10   0  10       32.33       44.08     70.73 o
 -12   1  10      167.78      308.54    170.10 o
 -11   1  10     1773.10     2071.82    283.15 o
 -10   1  10     8417.42     8962.29    497.31 o
  -9   1  10     2492.25     2511.78    264.48 o
  -8   1  10      108.36      136.20    107.08 o
  -7   1  10       10.40       73.48     94.98 o
  -6   1  10     4271.67     4256.99    275.68 o
  -5   1  10     4091.16     4152.60    255.97 o
  -4   1  10     9521.52    10150.16    410.69 o
  -3   1  10    32883.15    34417.66    676.74 o
  -2   1  10     1541.19     1414.14     70.18 o
  -1   1  10     4477.78     4496.75    119.83 o
   0   1  10     2389.78     2336.85    111.98 o
   1   1  10    28948.99    29960.97    646.16 o
   2   1  10    19491.03    19159.81    381.32 o
   3   1  10     1941.90     1971.04     79.98 o
   4   1  10     4665.36     4588.16    125.67 o
   5   1  10      443.19      392.84     50.67 o
   6   1  10      111.26       50.03     45.83 o
   7   1  10      955.35      901.77     86.97 o
   8   1  10     4639.55     4500.06    222.45 o
   9   1  10     2632.59     2517.19    209.30 o
  10   1  10       30.95       87.52     70.80 o
 -12   2  10      175.83      262.54    167.11 o
 -11   2  10      102.63      157.26    132.47 o
 -10   2  10     5580.50     5271.76    368.58 o
  -9   2  10     4481.26     4015.20    300.33 o
  -8   2  10       36.99       -6.57     85.42 o
  -7   2  10      860.61      565.11    146.50 o
  -6   2  10      141.27      119.03     96.77 o
  -5   2  10     1019.86     1097.51    154.72 o
  -4   2  10     1228.67     1286.54     63.59 o
  -3   2  10    14317.82    14335.70    350.13 o
  -2   2  10    16109.32    16137.98    359.71 o
  -1   2  10     4147.45     4128.55    183.84 o
   0   2  10      876.47      967.09     78.08 o
   1   2  10    14361.37    13509.57    345.24 o
   2   2  10    23210.15    22013.37    427.43 o
   3   2  10      257.15      294.62     45.18 o
   4   2  10     3347.59     3160.14    107.26 o
   5   2  10     3344.70     3230.16    207.49 o
   6   2  10     1817.76     1737.04    110.28 o
   7   2  10      175.19      157.00     58.15 o
   8   2  10     1507.36     1609.27    150.69 o
   9   2  10     2565.35     2663.87    192.29 o
  10   2  10      344.54      446.67    115.29 o
 -12   3  10        0.92      -11.80    125.15 o
 -11   3  10      110.00      -92.89    113.05 o
 -10   3  10     2280.52     2465.18    273.00 o
  -9   3  10     6816.83     6434.84    391.28 o
  -8   3  10      860.05      768.51    160.24 o
  -7   3  10     1579.73     1649.48    205.94 o
  -6   3  10      679.03      810.48    154.87 o
  -5   3  10       31.35       70.03     23.85 o
  -4   3  10      137.37      137.27     34.22 o
  -3   3  10     9490.28     9562.87    243.84 o
  -2   3  10    31980.47    32962.70    899.49 o
  -1   3  10    15620.73    16023.62    498.95 o
   0   3  10      190.62      219.21     96.10 o
   1   3  10       17.58       18.69     37.88 o
   2   3  10     2358.01     2421.94    138.14 o
   3   3  10     2568.12     2384.19     95.93 o
   4   3  10     1206.66     1199.03    102.70 o
   5   3  10    10608.97     9807.13    295.82 o
   6   3  10     5824.52     5653.68    188.81 o
   7   3  10        6.96       20.20     81.92 o
   8   3  10      171.07      177.07     84.59 o
   9   3  10     1568.76     1512.97    160.84 o
 -12   4  10      525.34      548.38    178.46 o
 -11   4  10       90.60       89.46    124.55 o
 -10   4  10       63.70       15.38    105.88 o
  -9   4  10     5669.35     5315.97    359.91 o
  -8   4  10     7164.23     6904.96    403.37 o
  -7   4  10      285.17      415.32    130.67 o
  -6   4  10     2560.43     2032.24    213.56 o
  -5   4  10      687.71      639.37     57.38 o
  -4   4  10      451.87      563.48    112.53 o
  -3   4  10      841.23      854.39     72.91 o
  -2   4  10    19624.97    19093.04    576.31 o
  -1   4  10    27407.21    26989.93    783.15 o
   0   4  10      822.12      908.00    108.42 o
   1   4  10     3578.84     3684.74    131.40 o
   2   4  10        7.28       37.65     48.90 o
   3   4  10     2278.10     2082.48     92.35 o
   4   4  10      768.50      727.45     81.31 o
   5   4  10     8067.17     8054.26    231.92 o
   6   4  10     4972.92     4963.48    368.15 o
   7   4  10      227.69      277.03     66.14 o
   8   4  10        2.30       22.95     70.08 o
   9   4  10      478.08      585.36    152.93 o
 -11   5  10        2.33        5.67    120.52 o
 -10   5  10      349.50      291.96    145.01 o
  -9   5  10     2114.79     2033.29    257.91 o
  -8   5  10     8206.85     7605.97    434.58 o
  -7   5  10      425.95      493.28    137.84 o
  -6   5  10     1021.46     1030.91    174.43 o
  -5   5  10     1029.53     1136.92     90.73 o
  -4   5  10      215.16      157.28     51.92 o
  -3   5  10       24.72       83.93     61.83 o
  -2   5  10    15203.34    15225.54    497.46 o
  -1   5  10    34905.71    35855.60   1017.61 o
   0   5  10     6740.39     6478.05    640.68 o
   1   5  10     1240.91     1114.38     82.05 o
   2   5  10     2802.49     2653.96    118.64 o
   3   5  10       60.67        0.64     43.36 o
   4   5  10        8.79       18.86     46.36 o
   5   5  10     2244.52     1929.65    151.26 o
   6   5  10     3019.27     3033.29    154.15 o
   7   5  10      667.08      739.75    133.25 o
   8   5  10        2.48      -69.51     63.05 o
   9   5  10       42.40        6.38     94.01 o
 -11   6  10      413.90      184.74    134.26 o
 -10   6  10      334.52      260.75    137.54 o
  -9   6  10        3.36      -31.96     92.14 o
  -8   6  10     2873.69     2661.72    281.36 o
  -7   6  10     1451.29     1446.52    215.35 o
  -6   6  10      408.78      276.88    133.06 o
  -5   6  10     4806.54     4593.74    280.61 o
  -4   6  10     2298.11     2225.92    158.53 o
  -3   6  10     2178.90     2236.39    167.56 o
  -2   6  10     6078.36     6272.80    280.46 o
  -1   6  10    12223.05    12170.90    445.34 o
   0   6  10    12792.94    13215.60    441.01 o
   1   6  10        4.71        1.85     39.45 o
   2   6  10     8498.63     8562.11    283.26 o
   3   6  10     1138.95     1172.77    276.88 o
   4   6  10        0.78      -31.12     47.26 o
   5   6  10      927.59      877.79     96.09 o
   6   6  10     2298.17     2446.15    146.11 o
   7   6  10     1104.86     1178.65    113.19 o
   8   6  10      240.98      165.36     88.23 o
 -11   7  10     1307.70     1129.47    236.86 o
 -10   7  10       28.50       41.22    121.71 o
  -9   7  10      653.01      646.80    175.63 o
  -8   7  10      166.93       11.35    107.23 o
  -7   7  10     2499.02     2876.62    294.65 o
  -6   7  10       57.65      125.60    111.56 o
  -5   7  10     5576.50     5317.88    289.28 o
  -4   7  10     8831.81     8524.42    347.67 o
  -3   7  10     3981.93     3670.37    222.07 o
  -2   7  10      265.32      467.89    113.20 o
  -1   7  10     1569.07     1594.34    238.50 o
   0   7  10     7598.96     7504.95    252.34 o
   1   7  10     2632.34     2792.62    171.74 o
   2   7  10     5069.97     5030.26    215.25 o
   3   7  10     5446.29     5000.47    298.46 o
   4   7  10      455.55      501.35     76.69 o
   5   7  10       20.14       20.78     53.25 o
   6   7  10      861.16     1009.92    109.64 o
   7   7  10     1797.87     1916.89    139.05 o
 -10   8  10      961.86     1320.93    240.44 o
  -9   8  10      342.76      513.59    165.02 o
  -8   8  10      684.47      753.43    178.61 o
  -7   8  10      587.52      486.85    162.63 o
  -6   8  10      622.61      810.63    179.21 o
  -5   8  10     2353.27     2275.62    143.76 o
  -4   8  10     6815.43     7324.76    329.30 o
  -3   8  10     3147.62     2989.97    209.53 o
  -2   8  10       74.45       22.03     54.70 o
  -1   8  10        4.81       41.48     49.84 o
   0   8  10     2682.07     2552.14    150.24 o
   1   8  10     2537.98     2400.60    153.49 o
   2   8  10     1682.70     1431.70    131.29 o
   3   8  10     5844.60     5424.17    278.52 o
   4   8  10     1303.80     1433.35    350.21 o
   5   8  10       14.73       57.53     72.63 o
   6   8  10      345.30      396.83     82.43 o
   7   8  10     1022.07     1016.40    143.02 o
 -10   9  10     1466.53     1723.85    266.13 o
  -9   9  10       11.98      178.76    127.09 o
  -8   9  10     1878.42     1879.17    275.68 o
  -7   9  10      100.68      139.34    118.88 o
  -6   9  10      568.54      998.80    198.48 o
  -5   9  10      178.10       88.15     66.97 o
  -4   9  10     5800.91     6152.28    317.20 o
  -3   9  10     5358.87     4643.03    274.94 o
  -2   9  10      137.41      174.73     91.99 o
  -1   9  10       97.05       61.50     58.81 o
   0   9  10      280.52      362.77     80.29 o
   1   9  10      893.41      822.95    106.71 o
   2   9  10       37.56       78.54     72.33 o
   3   9  10     1793.38     1705.07    148.13 o
   4   9  10     1725.03     1582.56    190.93 o
   5   9  10      451.25      421.40     98.53 o
   6   9  10      129.14       53.91    115.10 o
  -9  10  10      463.62      524.79    178.91 o
  -8  10  10      616.28      695.93    181.75 o
  -7  10  10     1143.29     1175.77    220.58 o
  -6  10  10       26.78       68.85    100.21 o
  -5  10  10        0.53      -23.80     52.06 o
  -4  10  10     2105.57     1925.01    194.14 o
  -3  10  10     4211.46     4006.84    263.59 o
  -2  10  10     1569.02     1315.40    177.12 o
  -1  10  10       10.53       78.11     83.78 o
   0  10  10      256.84      319.52    137.54 o
   1  10  10      214.47      210.87     78.62 o
   2  10  10      906.10     1112.38    125.64 o
   3  10  10      191.84      159.35     78.09 o
   4  10  10     1829.88     1801.86    160.01 o
   5  10  10      794.74      955.19    131.48 o
  -8  11  10       37.92      -42.11    113.05 o
  -7  11  10     2300.04     2099.15    291.66 o
  -6  11  10     1754.87     1789.11    259.85 o
  -5  11  10       20.15       69.44     79.75 o
  -4  11  10      177.99       83.63    103.94 o
  -3  11  10     2715.66     2939.79    250.30 o
  -2  11  10     2428.20     2502.52    236.41 o
  -1  11  10       18.27      110.96     92.29 o
   0  11  10      744.69      793.45    165.32 o
   1  11  10      349.69      367.53    139.93 o
   2  11  10       73.82       74.52    109.02 o
   3  11  10        9.58      -41.72     67.97 o
   4  11  10     1464.15     1376.39    147.27 o
  -7  12  10     1685.80     1644.55    261.95 o
  -6  12  10     2926.17     3415.30    343.49 o
  -5  12  10      212.78      330.34    122.46 o
  -4  12  10       42.06      178.91     99.91 o
  -3  12  10      757.31      587.06    152.33 o
  -2  12  10     1783.01     1780.00    218.34 o
  -1  12  10      113.51      136.65    110.96 o
   0  12  10      467.82      529.86    141.58 o
   1  12  10      567.41      603.49    152.03 o
   2  12  10       18.63       58.69    105.58 o
   3  12  10        1.52     -113.05     91.55 o
  -6  13  10     2042.95     2237.74    296.89 o
  -4  13  10       23.90     -109.62     85.57 o
  -3  13  10       26.97      -36.59     94.83 o
  -2  13  10      709.67     1008.95    183.69 o
  -1  13  10      337.79      568.10    162.33 o
   0  13  10       51.92      148.00    116.79 o
   1  13  10      537.13      661.58    166.96 o
  -1 -16  11       78.85      179.36    117.23 o
   0 -16  11     1472.13     1431.14    204.60 o
   1 -16  11     1250.81     1112.45    192.05 o
   2 -16  11       78.03      112.45    103.94 o
   3 -16  11       11.91      188.32    102.90 o
   4 -16  11       97.82      150.39    108.57 o
  -3 -15  11      207.61       90.35    101.40 o
  -2 -15  11       40.53      -75.72     84.53 o
  -1 -15  11       14.23       25.99     96.33 o
   0 -15  11     1588.90     1318.09    192.35 o
   1 -15  11     3554.94     3928.43    301.97 o
   2 -15  11      790.71      917.41    174.73 o
   3 -15  11      299.27      314.51    119.92 o
   4 -15  11       95.95      101.40    103.05 o
   5 -15  11      601.93      561.97    142.77 o
   6 -15  11       96.56      111.86     98.42 o
  -4 -14  11       37.13       77.48     76.81 o
  -3 -14  11      673.16      931.35    130.07 o
  -2 -14  11      374.66      354.09    125.90 o
  -1 -14  11       49.10      -46.45     70.79 o
   0 -14  11     1019.90     1051.52    168.46 o
   1 -14  11     4065.42     4242.20    287.78 o
   2 -14  11     2333.22     2410.23    237.15 o
   3 -14  11      236.71      112.75    100.21 o
   4 -14  11      824.77      811.37    157.26 o
   5 -14  11       68.86      136.65     93.79 o
   6 -14  11      206.90      148.00     97.07 o
   7 -14  11       64.86      174.58    106.93 o
  -6 -13  11      597.61      788.08    209.68 o
  -5 -13  11     1107.28     1046.33    251.94 o
  -4 -13  11        0.26       65.46     83.33 o
  -3 -13  11     1149.25     1039.50    130.59 o
  -2 -13  11     1194.28     1104.23    161.89 o
  -1 -13  11      552.01      563.62    133.36 o
   0 -13  11      345.24      350.09     88.04 o
   1 -13  11     1904.98     1971.73    175.40 o
   2 -13  11     3895.45     3881.84    282.85 o
   3 -13  11       81.44      258.36    104.24 o
   4 -13  11     1083.32      852.89    156.81 o
   5 -13  11      575.27      446.53    121.86 o
   6 -13  11       41.53      -15.08     77.06 o
   7 -13  11       19.95       79.90     91.55 o
   8 -13  11      406.18      437.12    134.11 o
  -7 -12  11        5.48       84.68    136.80 o
  -6 -12  11       53.02     -106.48     97.82 o
  -5 -12  11     1114.17     1430.99    235.29 o
  -4 -12  11      286.97      326.07     88.58 o
  -3 -12  11     1268.66     1363.70    138.30 o
  -2 -12  11     3307.28     3640.87    280.91 o
  -1 -12  11     1729.60     1660.79    127.63 o
   0 -12  11      167.86      238.53     72.86 o
   1 -12  11      741.83      592.33     94.37 o
   2 -12  11     3712.94     3471.70    180.10 o
   3 -12  11     2503.56     2143.50    206.54 o
   4 -12  11       10.15        2.84     80.64 o
   5 -12  11     1849.22     1990.87    206.24 o
   6 -12  11      142.95      203.10     97.52 o
   7 -12  11      156.49      315.41    109.17 o
   8 -12  11       38.60       37.19     88.26 o
  -7 -11  11       57.36      -14.19    125.00 o
  -6 -11  11      312.12      224.00     80.79 o
  -5 -11  11       19.97      -76.76     55.27 o
  -4 -11  11      661.57      542.70     94.22 o
  -3 -11  11      177.30      259.48     75.27 o
  -2 -11  11     5212.25     5413.08    183.31 o
  -1 -11  11     6377.31     6428.26    321.68 o
   0 -11  11      357.71      344.86     75.38 o
   1 -11  11        3.24       -9.93     97.22 o
   2 -11  11     2022.82     2028.07    145.16 o
   3 -11  11     4346.45     4172.48    199.53 o
   4 -11  11       11.02       17.62     77.06 o
   5 -11  11     4186.08     4473.64    206.74 o
   6 -11  11     1853.16     1955.82    208.63 o
   7 -11  11       11.76      117.23     88.71 o
   8 -11  11       21.56       99.76     89.75 o
   9 -11  11      792.78     1228.34    179.81 o
  -8 -10  11     1582.13     1940.84    297.34 o
  -7 -10  11      396.09      337.51    149.79 o
  -6 -10  11      705.11      674.33     98.90 o
  -5 -10  11      673.70      740.89    101.29 o
  -4 -10  11      182.53      216.32     79.67 o
  -3 -10  11        5.50      -27.22     41.53 o
  -2 -10  11     5021.45     4675.22    164.92 o
  -1 -10  11    10697.51    10280.60    304.37 o
   0 -10  11     1722.11     1480.02    118.95 o
   1 -10  11       26.58      -41.14     53.13 o
   2 -10  11      273.68      357.03     79.65 o
   3 -10  11     1533.81     1465.42    228.72 o
   4 -10  11     1415.71     1264.05    267.92 o
   5 -10  11     2061.76     1938.39    136.85 o
   6 -10  11     6580.52     6404.80    239.17 o
   7 -10  11     1520.27     1285.98    170.40 o
   8 -10  11      115.53      139.93     91.10 o
   9 -10  11      438.75      573.77    137.39 o
  -9  -9  11      351.06      289.87    165.02 o
  -8  -9  11     1989.99     1825.40    273.89 o
  -7  -9  11     1294.80     1650.52    251.49 o
  -6  -9  11      542.43      619.67     88.37 o
  -5  -9  11     2536.24     2283.64    145.82 o
  -4  -9  11       30.53       92.17     45.39 o
  -3  -9  11       17.89       37.70     48.35 o
  -2  -9  11     1562.86     1562.95    154.19 o
  -1  -9  11     3810.20     3781.11    244.66 o
   0  -9  11     5785.36     5593.63    207.17 o
   1  -9  11     1531.86     1390.29    114.43 o
   2  -9  11      292.53      104.92     93.04 o
   3  -9  11      680.46      638.46     92.94 o
   4  -9  11     2734.09     2793.89    163.55 o
   5  -9  11      145.92      145.63     50.29 o
   6  -9  11     7310.84     7828.73    306.52 o
   7  -9  11     6246.00     6276.68    337.81 o
   8  -9  11     1108.14     1149.48    166.52 o
   9  -9  11       23.42       38.53     78.11 o
  10  -9  11       97.93      153.97     95.88 o
  -9  -8  11       73.10      397.70    166.37 o
  -8  -8  11      461.24      454.60    165.77 o
  -7  -8  11     1869.92     2081.23    268.67 o
  -6  -8  11       61.44        5.08    105.14 o
  -5  -8  11     4865.78     4586.36    189.48 o
  -4  -8  11     4818.84     4907.13    160.41 o
  -3  -8  11       35.36       26.31     41.30 o
  -2  -8  11        3.54       -6.44     40.31 o
  -1  -8  11     6010.52     5959.93    179.74 o
   0  -8  11    13034.28    13502.25    361.14 o
   1  -8  11     5988.75     5746.54    317.80 o
   2  -8  11      245.81      213.98     90.65 o
   3  -8  11     1741.87     1686.57    126.10 o
   4  -8  11        8.68       -4.42     31.80 o
   5  -8  11      925.18      962.78    141.62 o
   6  -8  11     2874.38     2802.38    145.93 o
   7  -8  11    11697.82    11403.73    476.55 o
   8  -8  11     2388.73     2085.56    205.34 o
   9  -8  11      150.31      209.08    100.51 o
  10  -8  11       59.33       97.97     81.54 o
 -10  -7  11      579.10      753.28    213.71 o
  -9  -7  11      116.22      190.86    145.46 o
  -8  -7  11        4.59     -149.86     99.91 o
  -7  -7  11      598.12      708.18    172.04 o
  -6  -7  11     1885.42     1892.91    242.53 o
  -5  -7  11      771.80      802.44     97.76 o
  -4  -7  11    15349.36    15939.21    363.55 o
  -3  -7  11     4204.82     4244.55    149.79 o
  -2  -7  11      237.46      125.10     45.76 o
  -1  -7  11     1355.75     1523.61    195.64 o
   0  -7  11    22217.75    21168.81    639.22 o
   1  -7  11    15045.41    14669.41    379.99 o
   2  -7  11      140.02      132.77     58.09 o
   3  -7  11     8612.34     7150.94    367.53 o
   4  -7  11      811.96      935.24     63.19 o
   5  -7  11      903.16      981.31     87.00 o
   6  -7  11      849.71      986.23     93.00 o
   7  -7  11     8973.55     9487.53    417.56 o
   8  -7  11     5383.35     5283.26    307.35 o
   9  -7  11        5.31      -46.30     71.68 o
  10  -7  11      465.84      584.22    133.81 o
 -10  -6  11     1403.94     1688.46    277.33 o
  -9  -6  11      111.98      211.32    144.71 o
  -8  -6  11      110.55      152.93    140.53 o
  -7  -6  11      214.99      266.72    140.68 o
  -6  -6  11     1206.19     1333.00    326.09 o
  -5  -6  11      533.38      616.12     87.70 o
  -4  -6  11    16658.89    16161.25    333.29 o
  -3  -6  11    18733.63    18630.47    368.05 o
  -2  -6  11     1172.78     1091.85     73.83 o
  -1  -6  11      699.86      805.94     94.84 o
   0  -6  11     4391.24     3997.80    132.01 o
   1  -6  11    12022.94    11558.61    313.38 o
   2  -6  11     1851.33     2095.32    315.48 o
   3  -6  11     8968.83     8765.84    208.46 o
   4  -6  11     7795.27     7528.35    417.70 o
   5  -6  11      539.46      561.92     55.07 o
   6  -6  11      202.78      200.46     43.40 o
   7  -6  11     5349.16     5377.72    209.88 o
   8  -6  11     7272.38     7523.29    266.21 o
   9  -6  11      643.71      474.46    118.73 o
  10  -6  11      163.45      212.21    101.25 o
 -11  -5  11     1120.80     1307.79    250.45 o
 -10  -5  11     2306.91     2649.02    327.06 o
  -9  -5  11      443.61      362.90    159.94 o
  -8  -5  11      408.72      511.64    149.79 o
  -7  -5  11      640.23      611.20    108.37 o
  -6  -5  11      361.39      451.22    104.17 o
  -5  -5  11       11.59       51.27     35.86 o
  -4  -5  11     6207.24     5721.62    216.21 o
  -3  -5  11    22731.91    22100.94    413.30 o
  -2  -5  11    10603.90    10248.32    226.73 o
  -1  -5  11      292.50      314.12     44.59 o
   0  -5  11        1.06        8.82     35.73 o
   1  -5  11     7633.28     7365.80    225.96 o
   2  -5  11     3593.68     3331.49    148.32 o
   3  -5  11     3540.26     3763.18    196.05 o
   4  -5  11    16098.75    16569.12    393.53 o
   5  -5  11     4706.91     4657.84    126.67 o
   6  -5  11       85.84      113.83     38.94 o
   7  -5  11      518.32      507.55    107.15 o
   8  -5  11     3628.91     3506.19    181.44 o
   9  -5  11     2200.11     2543.38    165.44 o
  10  -5  11        5.28      112.60     91.85 o
 -11  -4  11       84.62      204.45    155.46 o
 -10  -4  11     1182.19     1571.82    258.06 o
  -9  -4  11     1844.34     1685.32    256.57 o
  -8  -4  11        4.01      -38.46     65.58 o
  -7  -4  11     2165.15     2647.78    247.46 o
  -6  -4  11      264.87      286.37     84.07 o
  -5  -4  11     2384.37     2408.50     93.68 o
  -4  -4  11      127.05      109.09     33.14 o
  -3  -4  11    27619.21    27385.73    487.05 o
  -2  -4  11    55218.05    55531.20    912.17 o
  -1  -4  11     6135.23     6045.03    152.14 o
   0  -4  11      445.81      349.15     50.40 o
   1  -4  11       81.53      161.52     48.40 o
   2  -4  11     3119.32     3107.78     91.08 o
   3  -4  11       32.98       37.21     24.86 o
   4  -4  11    10600.10    10832.66    209.08 o
   5  -4  11    13101.71    12940.01    245.15 o
   6  -4  11       41.15       71.75     37.62 o
   7  -4  11      630.61      641.03     95.60 o
   8  -4  11      497.93      495.79     93.20 o
   9  -4  11     2872.01     3194.68    283.82 o
  10  -4  11      177.61      365.24     93.47 o
  11  -4  11      362.84      418.18     96.16 o
 -11  -3  11       57.71      124.40    144.41 o
 -10  -3  11      265.65      221.62    136.95 o
  -9  -3  11     2732.70     2868.56    304.81 o
  -8  -3  11      591.76      717.44    174.73 o
  -7  -3  11      954.63     1305.05    139.08 o
  -6  -3  11     4525.52     4352.48    308.17 o
  -5  -3  11       31.21       35.96     31.51 o
  -4  -3  11      533.91      507.93     41.00 o
  -3  -3  11    16792.17    17041.04    322.14 o
  -2  -3  11   110553.60   114230.23   1794.82 o
  -1  -3  11    10283.99     9581.42    201.22 o
   0  -3  11     8633.26     8719.25    186.76 o
   1  -3  11      385.79      254.51     49.81 o
   2  -3  11     2516.33     2545.13    126.17 o
   3  -3  11      259.05      255.34     29.76 o
   4  -3  11     8009.46     7620.39    161.69 o
   5  -3  11    17379.68    16988.28    300.36 o
   6  -3  11     1319.48     1393.96     77.64 o
   7  -3  11        7.84      114.43     59.55 o
   8  -3  11       19.82       78.13     64.37 o
   9  -3  11     1407.80     1239.86    134.32 o
  10  -3  11      545.00      763.49    258.81 o
 -11  -2  11      202.81      221.47    151.13 o
 -10  -2  11        7.21     -119.17    108.57 o
  -9  -2  11     2725.13     2975.33    300.92 o
  -8  -2  11     1546.01     1596.46    230.43 o
  -7  -2  11      404.87      349.31    128.58 o
  -6  -2  11     6287.51     5407.81    320.49 o
  -5  -2  11     4239.91     4149.46    264.78 o
  -4  -2  11       10.05       -3.28     32.24 o
  -3  -2  11      385.40      376.66     38.12 o
  -2  -2  11    52658.42    55332.79    896.94 o
  -1  -2  11    34288.88    35976.02    677.91 o
   0  -2  11       81.39      116.89     25.07 o
   1  -2  11    10708.81    10646.11    286.16 o
   2  -2  11      166.52      162.43     70.71 o
   3  -2  11      141.16      159.50     26.21 o
   4  -2  11     2872.02     2945.50     92.49 o
   5  -2  11     7438.77     7564.03    174.68 o
   6  -2  11     4708.48     4693.74    132.84 o
   7  -2  11      800.61      711.78    101.09 o
   8  -2  11      214.48      251.25    154.64 o
   9  -2  11      107.00      198.51     79.01 o
  10  -2  11      584.97      732.52    115.38 o
 -11  -1  11       12.41      154.72    135.45 o
 -10  -1  11      187.55      171.15    137.25 o
  -9  -1  11      351.07      328.10    144.86 o
  -8  -1  11     1993.31     1878.27    235.51 o
  -7  -1  11       67.99       96.47    105.73 o
  -6  -1  11     5598.11     5506.23    324.97 o
  -5  -1  11    11097.25    10690.78    451.61 o
  -4  -1  11     2617.34     2279.40    182.94 o
  -3  -1  11      186.28      191.64     27.50 o
  -2  -1  11    11304.46    12341.63    242.58 o
  -1  -1  11    29203.09    30379.97    518.98 o
   0  -1  11     5149.07     5022.79    119.27 o
   1  -1  11    10925.71    11056.79    298.65 o
   2  -1  11    15411.61    14909.80    375.44 o
   3  -1  11     5301.79     5209.48    123.29 o
   4  -1  11      763.33      791.65     61.28 o
   5  -1  11     4205.35     4208.38    154.43 o
   6  -1  11    11283.00    11385.05    234.66 o
   7  -1  11     3456.44     3514.61    190.27 o
   8  -1  11       99.47       45.80     65.25 o
   9  -1  11      688.96      831.36    121.52 o
  10  -1  11       38.73       34.67     73.72 o
 -12   0  11     2125.55     2663.51    324.22 o
 -11   0  11      891.82      992.53    209.97 o
 -10   0  11      452.00      486.11    165.02 o
  -9   0  11      663.22      814.51    179.66 o
  -8   0  11     1435.66     1326.75    203.70 o
  -7   0  11     2124.35     1610.50    205.20 o
  -6   0  11     3962.67     3420.67    241.19 o
  -5   0  11    19396.08    18952.81    679.36 o
  -4   0  11    11655.51    11326.37    446.53 o
  -3   0  11     2107.74     2234.98     82.15 o
  -2   0  11       28.76       54.96     25.45 o
  -1   0  11    12623.58    12299.43    243.43 o
   0   0  11    13967.53    13647.53    262.57 o
   1   0  11     4666.24     4701.78    386.72 o
   2   0  11    24514.56    24046.41    546.63 o
   3   0  11     7683.68     7738.92    228.21 o
   4   0  11      421.86      433.17     48.42 o
   5   0  11      760.34      758.91     62.16 o
   6   0  11     6381.17     6480.09    249.51 o
   7   0  11     5490.92     5773.25    244.56 o
   8   0  11      157.59      231.63     82.60 o
   9   0  11     1782.82     1675.95    155.07 o
  10   0  11      469.88      327.08    179.73 o
 -12   1  11     1370.78     1437.56    257.61 o
 -11   1  11     2609.96     2484.90    302.86 o
 -10   1  11       47.20       81.09    117.38 o
  -9   1  11     1932.98     1807.03    235.81 o
  -8   1  11       82.54      153.08    110.06 o
  -7   1  11     1243.51     1078.40    175.33 o
  -6   1  11     1167.68     1096.17    165.32 o
  -5   1  11    23041.14    23117.65    801.67 o
  -4   1  11    22241.59    22158.28    750.14 o
  -3   1  11     2633.91     2647.34     95.92 o
  -2   1  11    12717.05    12999.22    295.55 o
  -1   1  11       74.08       88.49     30.08 o
   0   1  11    16658.93    16189.38    391.62 o
   1   1  11       93.81      106.41     45.18 o
   2   1  11    12671.61    12089.71    329.33 o
   3   1  11     9181.53     9451.47    227.78 o
   4   1  11       91.81      116.44     37.71 o
   5   1  11        1.33       45.77     35.21 o
   6   1  11     2539.67     2695.56    161.80 o
   7   1  11     4684.34     5026.20    231.00 o
   8   1  11      597.85      749.65    119.82 o
   9   1  11      730.91      865.71    123.77 o
  10   1  11      781.30     1013.36    133.95 o
 -12   2  11      472.28      714.75    195.94 o
 -11   2  11     3211.53     3438.29    340.20 o
 -10   2  11     1129.83     1201.45    212.36 o
  -9   2  11     2375.84     2139.17    246.12 o
  -8   2  11     3287.10     3330.32    285.24 o
  -7   2  11      102.62      -41.82     92.44 o
  -6   2  11     1196.82     1201.01    172.34 o
  -5   2  11    10447.42    10395.08    453.40 o
  -4   2  11    21491.64    20262.95    429.57 o
  -3   2  11    11767.56    12158.95    286.81 o
  -2   2  11     1043.92     1064.13     71.09 o
  -1   2  11     6998.56     7203.95    271.80 o
   0   2  11      416.91      422.48     62.29 o
   1   2  11     2159.17     1998.08    197.50 o
   2   2  11     3027.24     2755.80    120.38 o
   3   2  11    14514.01    14128.05    267.80 o
   4   2  11     6350.88     6292.55    158.38 o
   5   2  11     1036.13     1090.46     91.33 o
   6   2  11      951.81     1055.31     93.11 o
   7   2  11     1733.69     1770.07    156.90 o
   8   2  11      916.75      976.45    130.97 o
   9   2  11       88.61      187.28     87.72 o
  10   2  11     1341.15     1381.03    157.25 o
 -12   3  11       27.54       -0.60    106.33 o
 -11   3  11     1375.13     1214.75    219.23 o
 -10   3  11     1783.65     2019.85    257.76 o
  -9   3  11      292.11      138.89    121.71 o
  -8   3  11     5851.91     5520.27    347.82 o
  -7   3  11     3459.13     3052.69    262.84 o
  -6   3  11      170.90      214.60    103.64 o
  -5   3  11     1319.38     1387.09    172.64 o
  -4   3  11     8269.87     7732.52    209.95 o
  -3   3  11    15154.74    15635.28    361.57 o
  -2   3  11      148.21      196.15     51.60 o
  -1   3  11     7865.68     7454.24    288.23 o
   0   3  11     1413.70     1369.46     96.45 o
   1   3  11     4515.65     4508.45    174.65 o
   2   3  11      148.20      186.31     52.25 o
   3   3  11    10981.18    10491.92    220.99 o
   4   3  11    15037.77    15033.24    337.15 o
   5   3  11     3887.03     3703.83    165.27 o
   6   3  11       22.07      -45.09     44.32 o
   7   3  11       59.78      153.03     75.64 o
   8   3  11      842.72      915.06    127.75 o
   9   3  11        9.93       29.85     75.69 o
 -11   4  11       36.76       77.36    102.30 o
 -10   4  11     1801.59     1478.48    225.36 o
  -9   4  11      499.37      440.86    148.30 o
  -8   4  11     3893.93     4144.38    312.87 o
  -7   4  11    12821.43    12249.31    562.87 o
  -6   4  11     1806.04     1652.32    200.12 o
  -5   4  11       12.68       13.44     83.63 o
  -4   4  11     3418.25     2921.89    124.36 o
  -3   4  11    14281.26    14200.85    477.07 o
  -2   4  11     4035.66     4208.15    201.61 o
  -1   4  11     5340.39     5178.42    238.35 o
   0   4  11    11165.02    10802.87    301.35 o
   1   4  11      144.04      147.33     64.12 o
   2   4  11      221.70      228.23     64.60 o
   3   4  11     3911.44     3599.13    148.12 o
   4   4  11    13918.24    13619.35    323.20 o
   5   4  11     3480.63     3520.17    152.00 o
   6   4  11       16.24       69.81     53.20 o
   7   4  11       63.18       78.37     76.35 o
   8   4  11      137.30      130.94    106.18 o
   9   4  11       29.90      124.15     81.11 o
 -11   5  11       51.91      -65.71     97.52 o
 -10   5  11      868.73      679.65    170.25 o
  -9   5  11     1250.02     1379.62    218.34 o
  -8   5  11     1295.91     1362.30    221.47 o
  -7   5  11    20207.54    19418.61    777.77 o
  -6   5  11    10618.48     9621.34    473.86 o
  -5   5  11       50.05       56.46     41.12 o
  -4   5  11      873.46      767.75    220.50 o
  -3   5  11    11300.71    11208.99    491.04 o
  -2   5  11     5601.18     5288.64    244.02 o
  -1   5  11      292.45      261.65     78.85 o
   0   5  11    10862.73    10730.80    409.79 o
   1   5  11     2173.32     2253.68    134.74 o
   2   5  11      118.61       78.21     68.72 o
   3   5  11      275.81      235.68     80.73 o
   4   5  11     7837.46     7750.99    230.81 o
   5   5  11     4230.82     4090.53    168.63 o
   6   5  11      156.56      206.84     68.23 o
   7   5  11      170.84      126.78     76.40 o
   8   5  11      127.76      177.77     78.47 o
 -11   6  11      407.24      462.36    156.36 o
 -10   6  11       72.91      233.57    129.63 o
  -9   6  11      807.33     1040.31    203.70 o
  -8   6  11       49.26      109.02    121.27 o
  -7   6  11     8533.73     8701.10    469.08 o
  -6   6  11     8538.80     8081.18    436.23 o
  -5   6  11      251.64      212.62     56.50 o
  -4   6  11      101.08       81.83     53.08 o
  -3   6  11     2168.22     2070.62    168.61 o
  -2   6  11     3934.61     4124.37    223.86 o
  -1   6  11     1773.88     1780.90    158.15 o
   0   6  11     2792.29     2827.81    295.10 o
   1   6  11     6690.39     6706.46    195.60 o
   2   6  11      949.99     1032.61    112.50 o
   3   6  11       17.99      117.69     97.45 o
   4   6  11     1591.48     1500.57    121.06 o
   5   6  11     2562.34     2827.63    177.13 o
   6   6  11      324.99      421.68     82.16 o
   7   6  11      180.21       18.65     70.04 o
   8   6  11      680.77      666.45    125.82 o
 -11   7  11      266.02      214.90    153.52 o
 -10   7  11      996.40      959.82    206.99 o
  -9   7  11       30.38      163.83    133.66 o
  -8   7  11      618.50      599.01    164.28 o
  -7   7  11      577.40      375.74    141.87 o
  -6   7  11     8579.31     8423.02    465.95 o
  -5   7  11     4181.28     4122.95    240.07 o
  -4   7  11       10.50        4.74     53.24 o
  -3   7  11      174.00      179.96     83.03 o
  -2   7  11      934.55      808.71    211.32 o
  -1   7  11      836.16      930.24    144.79 o
   0   7  11      930.53      926.70    102.87 o
   1   7  11     9587.65     9225.50    299.21 o
   2   7  11     8101.64     8336.26    289.40 o
   3   7  11      227.09      167.27    126.19 o
   4   7  11       66.87        3.91     63.53 o
   5   7  11      643.03      686.40     90.52 o
   6   7  11      864.73      939.53    105.14 o
   7   7  11       46.19      -13.79     68.23 o
 -10   8  11     1357.35     1652.62    269.56 o
  -9   8  11      881.91      981.77    208.78 o
  -8   8  11      438.01      611.11    168.91 o
  -7   8  11      134.61      142.47    117.23 o
  -6   8  11     5135.87     5154.53    367.98 o
  -5   8  11     7636.73     7648.47    264.25 o
  -4   8  11      464.46      579.45    113.35 o
  -3   8  11      601.35      620.51    118.28 o
  -2   8  11      193.91       82.57    111.71 o
  -1   8  11      131.79      131.52     61.00 o
   0   8  11      308.93      179.02     97.30 o
   1   8  11     7286.61     6904.17    255.79 o
   2   8  11     8520.33     8417.46    293.27 o
   3   8  11      650.42      721.76    110.44 o
   4   8  11      239.17      211.18     85.07 o
   5   8  11        3.85        7.44     61.58 o
   6   8  11      215.36      419.62     86.39 o
 -10   9  11     1139.46     1416.80    258.21 o
  -9   9  11     1889.21     2038.37    286.74 o
  -8   9  11       50.54       40.17    109.32 o
  -7   9  11      304.92      334.38    139.49 o
  -6   9  11      723.38      982.22    198.48 o
  -5   9  11     7168.16     6785.60    565.71 o
  -4   9  11     1742.03     1868.26    182.64 o
  -3   9  11      709.41      710.57    133.36 o
  -2   9  11      818.46      716.84    143.52 o
  -1   9  11        6.67      -43.15     57.38 o
   0   9  11       23.94      -15.44     89.83 o
   1   9  11     2085.88     2137.83    176.52 o
   2   9  11     5779.57     4975.59    336.84 o
   3   9  11     2216.79     2206.38    165.16 o
   4   9  11        3.05       37.28     72.81 o
   5   9  11      143.02      137.33     81.54 o
   6   9  11       22.38      144.02     78.05 o
  -9  10  11     1681.55     1965.64    286.59 o
  -8  10  11     1501.85     1075.41    223.12 o
  -7  10  11       12.17       15.23    106.63 o
  -6  10  11       13.63      -41.07    106.93 o
  -5  10  11     2111.00     2288.81    274.64 o
  -4  10  11     2274.14     2569.87    222.52 o
  -3  10  11       17.97       -6.72     77.36 o
  -2  10  11      990.09      987.45    157.41 o
  -1  10  11      774.17      660.39    151.73 o
   0  10  11      242.89      253.67     80.91 o
   1  10  11      448.10      537.03     96.25 o
   2  10  11     2303.66     2486.78    178.91 o
   3  10  11     2607.07     2716.59    186.84 o
   4  10  11      191.34      194.82     84.16 o
   5  10  11      227.42      318.67     91.33 o
  -8  11  11     2371.68     2468.62    316.16 o
  -7  11  11      592.62      554.80    176.22 o
  -6  11  11      212.96      208.33    146.06 o
  -5  11  11       12.64       82.88    113.20 o
  -4  11  11     1527.55     1919.19    205.34 o
  -3  11  11      370.87      518.66    129.93 o
  -2  11  11     1306.79     1340.64    185.48 o
  -1  11  11     2559.32     2726.53    251.64 o
   0  11  11      682.27      870.96    171.15 o
   1  11  11       55.95      -72.28     85.57 o
   2  11  11      132.56       79.91     71.54 o
   3  11  11     1329.49     1400.47    146.60 o
  -7  12  11     1217.19     1349.30    256.72 o
  -6  12  11       21.97     -119.17    102.00 o
  -4  12  11      440.99      517.02    144.56 o
  -3  12  11      501.42      557.79    151.28 o
  -2  12  11      424.82      646.80    150.24 o
  -1  12  11     2336.19     2099.30    234.62 o
   0  12  11      766.91      683.54    165.77 o
   1  12  11       12.88      -41.07     84.68 o
   2  12  11       39.64      133.96    120.52 o
  -4  13  11       27.68       81.09    107.97 o
  -3  13  11      102.93       41.52    105.29 o
  -2  13  11       33.08      111.71    111.56 o
  -1  13  11      745.88      636.05    159.05 o
   0  13  11      639.62      609.91    160.84 o
   0 -16  12      395.01      594.08    153.08 o
   1 -16  12       30.21      -64.96     75.72 o
   2 -16  12       35.21      102.15    103.49 o
   3 -16  12      262.32      273.59    118.28 o
  -3 -15  12       15.96       28.82     77.36 o
  -2 -15  12       14.35      -46.00     85.57 o
  -1 -15  12      496.79      301.07    120.52 o
   0 -15  12     1174.45     1124.69    187.27 o
   1 -15  12       49.03       62.28    101.25 o
   2 -15  12      758.21     1173.98    189.66 o
   3 -15  12       58.48      158.30    105.73 o
   4 -15  12      176.38       58.99     89.46 o
   5 -15  12      229.38      107.82     92.14 o
  -4 -14  12      995.05      944.01    282.26 o
  -3 -14  12       20.54      136.79     80.06 o
  -2 -14  12        8.42       76.31     84.08 o
  -1 -14  12      418.48      434.29    130.23 o
   0 -14  12     1362.80      832.43    160.99 o
   1 -14  12      211.61       89.75     97.37 o
   2 -14  12     1434.08     1540.31    193.99 o
   3 -14  12     1368.27     1324.81    189.37 o
   4 -14  12        3.44      227.75     98.12 o
   5 -14  12        0.05     -107.08     73.92 o
   6 -14  12     1097.79     1237.74    183.69 o
   7 -14  12     1902.42     2279.55    237.60 o
  -6 -13  12       87.87      137.39    133.51 o
  -5 -13  12      564.18      677.50    111.95 o
  -4 -13  12     1937.04     2078.68    168.98 o
  -3 -13  12      648.55      889.60    302.86 o
  -2 -13  12       86.51      115.29     92.89 o
  -1 -13  12      318.90      230.64     74.93 o
   0 -13  12      763.81      780.75    104.68 o
   1 -13  12      376.55      280.38     84.29 o
   2 -13  12      930.45     1000.87    119.26 o
   3 -13  12     2496.53     2571.66    239.10 o
   4 -13  12     1234.83     1581.53    193.55 o
   5 -13  12       60.41      162.19     88.86 o
   6 -13  12      156.76      100.36     84.23 o
   7 -13  12      723.36      705.34    151.73 o
   8 -13  12      591.66      580.19    148.15 o
  -7 -12  12       53.32       74.67    121.71 o
  -6 -12  12      125.47       -9.41    123.65 o
  -5 -12  12       44.83       43.95     64.01 o
  -4 -12  12     2828.99     2840.11    277.33 o
  -3 -12  12     3864.32     3655.69    351.40 o
  -2 -12  12      452.54      558.51    104.83 o
  -1 -12  12       10.24       28.61     60.75 o
   0 -12  12      211.05      220.97     72.95 o
   1 -12  12      120.42      166.20     74.11 o
   2 -12  12      287.80      320.72     84.03 o
   3 -12  12     2694.92     2629.14    173.00 o
   4 -12  12     5835.47     6076.12    341.25 o
   5 -12  12      533.45      546.74    138.59 o
   6 -12  12      199.14      182.50    100.66 o
   7 -12  12       35.66      -33.90     80.35 o
   8 -12  12      873.45     1043.75    167.86 o
  -7 -11  12      391.56      139.78    123.65 o
  -6 -11  12        4.20      -85.42    109.32 o
  -5 -11  12       40.94      -15.34    119.70 o
  -4 -11  12     1193.27     1052.70    117.48 o
  -3 -11  12     6899.69     6603.05    258.34 o
  -2 -11  12     2300.35     2550.24    132.79 o
  -1 -11  12      242.91      274.67     72.10 o
   0 -11  12     1048.80      848.22    116.11 o
   1 -11  12      166.13      229.58     72.24 o
   2 -11  12       61.09       63.70     62.96 o
   3 -11  12     1600.50     1704.52    141.41 o
   4 -11  12     8244.58     8239.18    294.62 o
   5 -11  12     1747.84     1751.18    196.98 o
   6 -11  12      336.70      352.89    118.43 o
   7 -11  12      122.20      179.36    104.84 o
   8 -11  12      608.50      610.36    142.62 o
   9 -11  12      646.64     1074.21    173.68 o
  -8 -10  12       75.97       92.29    124.25 o
  -7 -10  12     1033.19      911.88    204.00 o
  -6 -10  12      383.07      530.46    157.85 o
  -5 -10  12       44.88      -29.00     56.95 o
  -4 -10  12      289.78      339.17     99.24 o
  -3 -10  12     5181.52     5044.99    170.98 o
  -2 -10  12     4292.10     4214.45    160.80 o
  -1 -10  12      129.05      217.52     58.73 o
   0 -10  12     1948.12     2137.90    138.97 o
   1 -10  12     2474.95     2752.01    323.92 o
   2 -10  12       64.19       70.24     64.38 o
   3 -10  12      664.88      661.76    144.71 o
   4 -10  12     9993.85    10083.93    328.07 o
   5 -10  12     8247.42     8438.24    237.63 o
   6 -10  12      131.80      143.07     92.59 o
   7 -10  12      625.89      698.32    139.04 o
   8 -10  12       51.41      157.11     87.51 o
   9 -10  12      332.79      441.60    123.21 o
  -9  -9  12      266.98      419.05    161.44 o
  -8  -9  12        0.20       58.69    122.16 o
  -7  -9  12     1105.26     1663.67    256.57 o
  -6  -9  12     2360.32     2543.44    288.83 o
  -5  -9  12      172.54      127.11     63.84 o
  -4  -9  12        4.05      -10.56     39.68 o
  -3  -9  12     4548.58     4326.66    204.53 o
  -2  -9  12     6365.68     5843.31    299.91 o
  -1  -9  12     1081.20     1129.31     93.47 o
   0  -9  12     1068.97      934.24    216.47 o
   1  -9  12     4185.07     3629.73    285.32 o
   2  -9  12     1773.04     1516.04    172.19 o
   3  -9  12      845.26      693.02    100.13 o
   4  -9  12     1495.76     1520.08    130.12 o
   5  -9  12     8089.16     8574.28    341.12 o
   6  -9  12     2931.11     3173.36    241.49 o
   7  -9  12      493.58      656.06    134.56 o
   8  -9  12      519.84      524.49    119.47 o
   9  -9  12       26.69       12.40     90.50 o
  10  -9  12      116.67      140.08     93.79 o
  -9  -8  12       44.10      -36.89    112.16 o
  -8  -8  12       68.76      103.34    113.20 o
  -7  -8  12      181.49      283.45    146.50 o
  -6  -8  12     6298.83     5845.09    379.33 o
  -5  -8  12     5214.85     5589.53    173.39 o
  -4  -8  12       13.48       -5.50     41.90 o
  -3  -8  12       44.46       -7.62     42.43 o
  -2  -8  12     4966.85     4588.01    155.20 o
  -1  -8  12     6091.23     5903.02    179.44 o
   0  -8  12     1222.28     1311.75    110.04 o
   1  -8  12    10390.90     9295.18    695.71 o
   2  -8  12     3641.77     3505.99    170.89 o
   3  -8  12        2.51       -0.53     53.38 o
   4  -8  12       20.02        2.04     32.81 o
   5  -8  12     5148.86     5050.52    164.99 o
   6  -8  12     8656.78     8579.16    303.31 o
   7  -8  12      292.07      230.58     99.01 o
   8  -8  12     1710.59     2186.51    213.56 o
   9  -8  12      556.95      563.32    131.27 o
  10  -8  12        9.01       45.25     83.18 o
 -10  -7  12      101.16      259.71    149.04 o
  -9  -7  12       42.46        0.30    125.45 o
  -8  -7  12       34.48      -47.94    119.17 o
  -7  -7  12       37.44       60.18    122.91 o
  -6  -7  12     5513.18     6005.22    496.26 o
  -5  -7  12    12884.47    12679.92    331.85 o
  -4  -7  12     3003.30     2904.85    120.29 o
  -3  -7  12     2477.48     2328.08    107.76 o
  -2  -7  12       24.31        4.25     37.64 o
  -1  -7  12     9504.68     9145.49    280.17 o
   0  -7  12       55.83       63.21     42.25 o
   1  -7  12    13139.68    12872.03    349.44 o
   2  -7  12     8730.57     8440.26    291.74 o
   3  -7  12      999.23      924.17     98.18 o
   4  -7  12       30.50       41.22     34.08 o
   5  -7  12     3512.43     3547.76    182.87 o
   6  -7  12     9578.77     9342.36    246.38 o
   7  -7  12     2212.19     2256.85    205.20 o
   8  -7  12     1818.13     1970.71    204.45 o
   9  -7  12     1785.52     1691.30    196.09 o
  10  -7  12      111.34      317.80    116.04 o
 -10  -6  12      396.87      599.01    179.21 o
  -9  -6  12      511.33      610.06    177.87 o
  -8  -6  12        7.37       18.97    115.44 o
  -7  -6  12       24.24       92.89    125.15 o
  -6  -6  12     2702.27     2846.53    182.18 o
  -5  -6  12    11287.52    11386.82    259.60 o
  -4  -6  12     7427.33     7345.35    280.41 o
  -3  -6  12     6013.29     5573.83    159.51 o
  -2  -6  12     3614.25     3350.64    169.25 o
  -1  -6  12     1940.94     1949.18     95.62 o
   0  -6  12     3211.21     3400.50    327.01 o
   1  -6  12     3275.81     2952.99    140.38 o
   2  -6  12    13567.81    14019.42    372.22 o
   3  -6  12     5855.28     5958.99    161.26 o
   4  -6  12      369.46      374.71     46.19 o
   5  -6  12      714.00      752.13     77.77 o
   6  -6  12     2671.25     2775.64    259.38 o
   7  -6  12     2266.31     2495.92    154.02 o
   8  -6  12      826.68      956.18    109.81 o
   9  -6  12     2320.49     2093.77    214.16 o
  10  -6  12     1311.74     1383.20    185.78 o
 -11  -5  12     1148.97     1435.02    270.16 o
 -10  -5  12       13.38      154.57    139.93 o
  -9  -5  12     1873.34     2140.66    291.37 o
  -8  -5  12     1385.08     1423.08    232.97 o
  -7  -5  12       22.74      -87.89     64.84 o
  -6  -5  12     1291.88     1325.67    246.64 o
  -5  -5  12    12063.57    11666.23    521.87 o
  -4  -5  12    10504.69    10139.47    230.28 o
  -3  -5  12     2372.85     2210.30     93.26 o
  -2  -5  12     2781.03     2539.29    100.85 o
  -1  -5  12     1427.29     1374.61     77.64 o
   0  -5  12      634.21      591.41     56.66 o
   1  -5  12      639.07      726.75    191.38 o
   2  -5  12    11273.82    10860.05    401.06 o
   3  -5  12    15754.84    15542.78    308.36 o
   4  -5  12     3646.19     3641.72    126.15 o
   5  -5  12       10.28       23.00     45.22 o
   6  -5  12       49.15      113.57     51.26 o
   7  -5  12     1920.93     1742.01    134.21 o
   8  -5  12       35.83       98.69     76.16 o
   9  -5  12     2495.96     2556.37    170.82 o
  10  -5  12     3712.59     3866.90    291.22 o
 -11  -4  12     1572.14     1820.77    281.06 o
 -10  -4  12      213.55      459.97    170.40 o
  -9  -4  12     1841.34     1879.47    273.89 o
  -8  -4  12     5057.60     5492.65    413.83 o
  -7  -4  12     2296.02     2469.28    226.25 o
  -6  -4  12      559.55      667.37    107.86 o
  -5  -4  12     2802.86     2649.49    189.84 o
  -4  -4  12    15148.14    15016.40    343.53 o
  -3  -4  12     2445.02     2304.84    160.84 o
  -2  -4  12     8299.89     8414.19    192.83 o
  -1  -4  12    15275.29    14706.99    291.76 o
   0  -4  12       61.05       78.16     30.67 o
   1  -4  12       16.34       -0.95     35.88 o
   2  -4  12     4291.40     4599.11    177.05 o
   3  -4  12    16644.03    16542.73    316.90 o
   4  -4  12    11195.69    10275.28    451.09 o
   5  -4  12      548.13      475.24     70.72 o
   6  -4  12     2069.46     1849.55    113.39 o
   7  -4  12      124.01      157.90     71.00 o
   8  -4  12      843.07      801.56    107.26 o
   9  -4  12      767.41      955.61    123.43 o
  10  -4  12     3767.09     3914.86    278.52 o
 -11  -3  12      459.26      441.45    166.96 o
 -10  -3  12      904.25      723.11    187.87 o
  -9  -3  12      704.77      749.32    129.53 o
  -8  -3  12     6911.90     7298.49    299.04 o
  -7  -3  12     4421.54     4241.96    371.19 o
  -6  -3  12       32.58      -50.76     74.07 o
  -5  -3  12        1.34        1.82     62.55 o
  -4  -3  12     8102.36     7964.14    322.88 o
  -3  -3  12     8288.25     8265.58    185.70 o
  -2  -3  12     1590.69     1693.37     86.41 o
  -1  -3  12    29604.70    29319.16    508.18 o
   0  -3  12     5241.19     4659.65    121.93 o
   1  -3  12      216.27      164.33     46.95 o
   2  -3  12     1280.19     1245.13    118.28 o
   3  -3  12    16409.83    16000.52    485.06 o
   4  -3  12    14034.52    13648.22    249.87 o
   5  -3  12     1461.88     1438.98    183.34 o
   6  -3  12     1948.57     2122.80    121.98 o
   7  -3  12      701.40      796.79    107.10 o
   8  -3  12      260.36      178.40     75.59 o
   9  -3  12       57.66       56.90     65.85 o
  10  -3  12     2105.32     2260.43    175.16 o
 -11  -2  12        1.80        6.12    117.83 o
 -10  -2  12     1039.67     1376.18    240.74 o
  -9  -2  12        5.00      -18.52    117.83 o
  -8  -2  12     8154.84     7935.42    448.03 o
  -7  -2  12     7155.40     7122.70    397.25 o
  -6  -2  12     1117.81     1004.62    166.22 o
  -5  -2  12        9.68      -34.09     58.08 o
  -4  -2  12       97.52      138.53     34.83 o
  -3  -2  12     6929.00     6813.13    170.27 o
  -2  -2  12     1776.77     1654.84     71.35 o
  -1  -2  12     9725.14     9173.19    195.52 o
   0  -2  12    28030.60    28085.20    484.91 o
   1  -2  12     5158.20     5203.54    209.97 o
   2  -2  12      140.50      197.44     54.43 o
   3  -2  12    10554.82    10676.99    314.44 o
   4  -2  12    13383.87    13499.22    381.43 o
   5  -2  12     3616.15     3364.16    139.39 o
   6  -2  12     1293.01     1375.19    102.62 o
   7  -2  12     2205.65     2082.90    154.63 o
   8  -2  12      498.69      417.14     94.72 o
   9  -2  12        0.08      -60.20     60.83 o
  10  -2  12      319.52      375.54     97.03 o
 -11  -1  12      844.39      780.16    207.88 o
 -10  -1  12       60.60      -19.12    126.04 o
  -9  -1  12      102.35       93.94    125.75 o
  -8  -1  12     2765.61     2678.00    273.89 o
  -7  -1  12     5356.06     5592.40    346.62 o
  -6  -1  12     1575.25     1403.66    189.66 o
  -5  -1  12       81.58      116.49     87.96 o
  -4  -1  12       26.65       33.14     18.11 o
  -3  -1  12     2203.94     1973.01     73.35 o
  -2  -1  12     2613.26     2437.93    108.61 o
  -1  -1  12     2060.77     2089.18     77.80 o
   0  -1  12    26676.40    26348.50    496.96 o
   1  -1  12    35201.98    35942.03   1657.10 o
   2  -1  12      823.51      813.97     84.51 o
   3  -1  12        8.42       28.51     33.32 o
   4  -1  12     1853.22     1967.58    113.49 o
   5  -1  12     1725.13     1920.67    218.73 o
   6  -1  12      190.56      118.95     56.00 o
   7  -1  12     4027.91     4061.68    206.99 o
   8  -1  12     3088.91     2983.26    190.15 o
   9  -1  12       86.29      117.76     87.14 o
  10  -1  12       33.06       25.31     71.50 o
 -11   0  12     2200.41     2034.63    282.26 o
 -10   0  12     1646.11     1589.89    249.70 o
  -9   0  12      213.56       31.06    126.04 o
  -8   0  12       65.24       19.41     92.59 o
  -7   0  12     3461.32     3193.22    273.00 o
  -6   0  12     8431.10     7198.72    370.52 o
  -5   0  12      841.02      843.18    136.80 o
  -4   0  12     1915.11     1637.23    159.65 o
  -3   0  12     1012.80     1011.48     58.59 o
  -2   0  12     1924.40     2011.18     79.44 o
  -1   0  12      759.20      694.75     50.41 o
   0   0  12    27764.88    28275.38    493.10 o
   1   0  12    54853.63    56764.21   1151.35 o
   2   0  12     6066.86     5849.97    206.17 o
   3   0  12      142.98       99.96     32.59 o
   4   0  12       35.46      -21.97     27.86 o
   5   0  12     1473.23     1490.96     80.41 o
   6   0  12      131.75      159.22     55.84 o
   7   0  12     2525.34     2828.82    186.68 o
   8   0  12     4020.62     4108.10    398.67 o
   9   0  12      190.97      113.65     74.04 o
  10   0  12        0.64       65.27    207.06 o
 -12   1  12      148.23      205.05    140.83 o
 -11   1  12     1460.52     1725.49    264.04 o
 -10   1  12     4839.11     5041.48    370.52 o
  -9   1  12      192.72      173.54    113.95 o
  -8   1  12      783.59      502.24    137.54 o
  -7   1  12     1843.35     1718.77    209.23 o
  -6   1  12    13365.57    12177.17    520.61 o
  -5   1  12     7246.92     6444.39    332.73 o
  -4   1  12     1579.80     1497.46    102.45 o
  -3   1  12     5457.86     5606.27    158.51 o
  -2   1  12      128.12      167.24     47.49 o
  -1   1  12     1620.86     1711.31     76.55 o
   0   1  12    10188.14     9969.72    278.73 o
   1   1  12    51456.56    53437.37   1189.95 o
   2   1  12    25410.12    24605.08   1564.35 o
   3   1  12        4.49      -23.68     30.96 o
   4   1  12      254.20      259.70     52.96 o
   5   1  12      504.08      441.98     54.58 o
   6   1  12      484.77      518.67    147.62 o
   7   1  12     1254.61     1083.25    192.05 o
   8   1  12     3383.19     3641.15    216.73 o
   9   1  12     1245.72     1517.35    194.89 o
  10   1  12       43.64       78.76     86.15 o
 -11   2  12      133.69      191.16    133.66 o
 -10   2  12     4435.22     4520.13    352.15 o
  -9   2  12     3222.65     2388.42    258.66 o
  -8   2  12      218.22      189.37    116.04 o
  -7   2  12      459.33      349.31    130.38 o
  -6   2  12     6382.73     6397.95    351.10 o
  -5   2  12     5913.66     5701.12    314.36 o
  -4   2  12       40.84      -19.41     67.20 o
  -3   2  12     5500.94     5325.35    160.62 o
  -2   2  12     6914.05     6882.81    201.16 o
  -1   2  12      102.20      174.62     46.61 o
   0   2  12     1150.99     1131.29     93.07 o
   1   2  12    21281.20    20818.21    502.68 o
   2   2  12    21283.98    20890.94    424.89 o
   3   2  12      646.90      685.80     61.30 o
   4   2  12      987.97     1090.55     74.55 o
   5   2  12     1060.72     1060.53     88.96 o
   6   2  12       12.96      -86.56     82.96 o
   7   2  12      147.97      107.25     77.88 o
   8   2  12     1323.82     1199.83    222.67 o
   9   2  12     1666.35     2094.95    239.54 o
 -11   3  12       39.11       97.82    128.58 o
 -10   3  12     2292.17     2428.30    281.06 o
  -9   3  12     7038.67     6550.87    405.61 o
  -8   3  12      970.82      981.47    178.76 o
  -7   3  12       70.97      145.16    111.86 o
  -6   3  12      854.56      665.91    146.21 o
  -5   3  12     7670.73     7621.95    378.58 o
  -4   3  12     1003.39     1139.77    120.97 o
  -3   3  12     5419.23     5208.75    204.52 o
  -2   3  12    13269.63    13166.93    723.78 o
  -1   3  12     4858.34     4359.73    209.08 o
   0   3  12     1438.58     1494.64    186.60 o
   1   3  12     1419.84     1330.99    104.63 o
   2   3  12    11442.53    10575.73    263.15 o
   3   3  12     7565.50     7186.85    210.50 o
   4   3  12     1176.26     1071.50     94.04 o
   5   3  12     4249.44     4044.48    157.02 o
   6   3  12      253.02      169.87     76.50 o
   7   3  12        0.99      -37.25     68.15 o
   8   3  12      388.51      426.04    158.90 o
   9   3  12     1653.99     1564.16    185.11 o
 -11   4  12      165.79      139.04    116.79 o
 -10   4  12      355.41      334.23    146.21 o
  -9   4  12     7243.75     6488.30    407.70 o
  -8   4  12     5497.81     4911.70    333.48 o
  -7   4  12      106.61      166.37    116.64 o
  -6   4  12     1122.23      957.73    168.61 o
  -5   4  12     1308.46     1361.40    180.26 o
  -4   4  12     1729.91     1725.71    102.59 o
  -3   4  12     1882.98     1950.98    109.51 o
  -2   4  12    15473.88    16140.55    515.68 o
  -1   4  12    17782.53    17589.62    564.66 o
   0   4  12       45.33      137.37     52.68 o
   1   4  12     1446.65     1410.52    111.16 o
   2   4  12     4201.13     4031.52    192.84 o
   3   4  12     7947.20     7588.21    329.82 o
   4   4  12      116.31       76.49     53.07 o
   5   4  12     2448.15     2491.58    135.87 o
   6   4  12      875.99      820.06    142.99 o
   7   4  12      146.86      159.27     79.85 o
   8   4  12      210.22      186.57    130.00 o
 -11   5  12      104.52       35.99    113.35 o
 -10   5  12       34.22      -89.16     95.13 o
  -9   5  12     3276.22     3629.30    328.55 o
  -8   5  12     8616.93     8225.44    459.23 o
  -7   5  12      134.81      145.16    108.87 o
  -6   5  12     2448.46     2165.31    232.82 o
  -5   5  12       67.73       58.84     87.07 o
  -4   5  12     1285.55     1321.08     98.53 o
  -3   5  12      493.09      519.34     99.31 o
  -2   5  12    11149.68    11404.18    410.84 o
  -1   5  12    13644.69    13748.40    485.06 o
   0   5  12     1868.78     1992.90    218.04 o
   1   5  12     1135.78     1029.46     86.87 o
   2   5  12      171.87      110.26     57.18 o
   3   5  12     4923.19     4991.97    220.43 o
   4   5  12      980.33     1258.45    105.69 o
   5   5  12      899.09     1017.30    101.98 o
   6   5  12     1599.70     1588.00    154.21 o
   7   5  12      287.97      532.87    170.17 o
   8   5  12      219.13      182.59    321.46 o
 -11   6  12        5.17       38.38    109.62 o
 -10   6  12      128.56      223.42    131.87 o
  -9   6  12      604.98      785.69    185.33 o
  -8   6  12     7746.73     7809.97    458.33 o
  -7   6  12     4265.87     3844.35    317.80 o
  -6   6  12      307.43      471.62    144.71 o
  -5   6  12     2120.87     2140.07    237.01 o
  -4   6  12      435.26      494.40     76.08 o
  -3   6  12      137.03       17.77     78.11 o
  -2   6  12     2768.32     2766.56    184.74 o
  -1   6  12     8414.08     8133.90    347.07 o
   0   6  12     6267.77     6086.83    336.32 o
   1   6  12       16.42       26.57     46.81 o
   2   6  12       71.23       29.56    149.86 o
   3   6  12      674.06      508.41     99.10 o
   4   6  12      939.98     1111.02    131.29 o
   5   6  12       78.41      114.41     62.34 o
   6   6  12     1483.25     1394.53    149.67 o
   7   6  12     1370.09     1307.87    150.96 o
 -10   7  12       52.21       49.28    118.28 o
  -9   7  12       31.59      132.62    138.89 o
  -8   7  12     2191.34     2255.81    278.07 o
  -7   7  12     4581.83     5064.03    363.50 o
  -6   7  12       21.10      -69.59     86.17 o
  -5   7  12     4942.51     4484.28    319.59 o
  -4   7  12     3582.36     3527.03    173.11 o
  -3   7  12       29.87      -98.34     65.56 o
  -2   7  12      114.46      120.82     73.48 o
  -1   7  12     3759.25     3761.00    180.55 o
   0   7  12     9462.98     8311.41    798.75 o
   1   7  12     2051.49     1911.07    142.89 o
   2   7  12      372.77      294.89     85.50 o
   3   7  12      754.48      728.37    110.96 o
   4   7  12      218.16      205.12     84.14 o
   5   7  12      154.79      342.25     94.30 o
   6   7  12     1070.87     1085.77    139.37 o
   7   7  12     2236.00     2659.54    200.14 o
 -10   8  12      455.14      497.61    164.87 o
  -9   8  12       12.66      -86.47     90.50 o
  -8   8  12       54.73      163.98    117.83 o
  -7   8  12     2204.02     2166.05    271.65 o
  -6   8  12     1750.57     2096.46    268.07 o
  -5   8  12     1773.93     1339.15    217.74 o
  -4   8  12     6427.52     6357.63    309.59 o
  -3   8  12      986.12     1208.17    152.33 o
  -2   8  12       19.79      109.18     73.25 o
  -1   8  12     1996.21     1904.00    147.33 o
   0   8  12     6426.93     6088.53    234.13 o
   1   8  12     2226.81     2525.57    163.60 o
   2   8  12      225.22      176.67     77.29 o
   3   8  12      948.28     1041.34    127.02 o
   4   8  12        3.70      -61.13     60.77 o
   5   8  12       92.84      131.99     80.76 o
   6   8  12      361.63      253.80     93.92 o
  -9   9  12        3.97      -72.88    113.20 o
  -8   9  12      291.75      410.84    160.09 o
  -7   9  12      399.84      462.06    158.00 o
  -6   9  12     2843.12     2368.26    278.97 o
  -5   9  12      227.99      117.68    122.76 o
  -4   9  12     7323.40     6854.19    340.20 o
  -3   9  12     3649.66     3910.81    259.85 o
  -2   9  12      243.37      199.52    104.09 o
  -1   9  12      989.76      881.12    215.13 o
   0   9  12     2087.67     2187.76    153.11 o
   1   9  12     2297.90     2290.76    162.94 o
   2   9  12       72.17      137.61     75.00 o
   3   9  12     1029.58     1039.25    128.49 o
   4   9  12     1021.64     1122.86    137.02 o
   5   9  12      100.51       65.47    103.12 o
  -9  10  12      151.79      457.88    160.69 o
  -8  10  12      206.69       26.13    131.72 o
  -7  10  12      105.59      197.58    123.80 o
  -6  10  12      428.96      651.88    182.50 o
  -5  10  12       99.78      148.60    118.28 o
  -4  10  12     1858.48     2073.46    205.05 o
  -3  10  12     4114.89     3544.33    260.15 o
  -2  10  12     1027.92     1073.47    168.91 o
  -1  10  12      257.46      407.40    125.30 o
   0  10  12      572.91      450.56    146.50 o
   1  10  12     1598.22     1928.45    152.74 o
   2  10  12      665.18      979.92    125.98 o
   3  10  12      299.19      201.58     88.21 o
   4  10  12     1238.32     1302.09    147.43 o
  -8  11  12       64.22      121.12    128.43 o
  -7  11  12      727.35      517.02    182.20 o
  -6  11  12       66.43      -38.53     84.98 o
  -5  11  12      740.33      916.66    194.44 o
  -4  11  12       13.45       46.59     90.05 o
  -3  11  12     2126.80     2334.21    225.66 o
  -2  11  12     2107.27     2570.92    239.99 o
  -1  11  12      298.53      197.13    104.24 o
   0  11  12       28.65      146.35    100.21 o
   1  11  12      357.87      149.04    108.42 o
   2  11  12      520.85      610.81    158.90 o
   3  11  12       23.41       61.73     74.81 o
  -6  12  12      509.02      799.72    193.99 o
  -5  12  12      212.13      304.51    144.11 o
  -4  12  12       81.02      342.44    121.56 o
  -3  12  12     1183.96     1326.90    193.25 o
  -2  12  12     2785.84     2566.14    248.65 o
  -1  12  12      519.02      443.84    147.85 o
   0  12  12       31.03      182.20    108.57 o
   1  12  12        0.61       77.51     98.57 o
  -4  13  12       59.18      -17.77     95.43 o
  -3  13  12      230.25      220.73    129.03 o
  -2  13  12     1489.13     1784.19    222.67 o
   0 -16  13      731.03      889.48    177.12 o
   1 -16  13      603.78      465.20    142.62 o
   2 -16  13       35.47      104.54    106.48 o
   3 -16  13        5.05        4.48     94.23 o
  -3 -15  13        1.40      108.27     99.46 o
  -2 -15  13       81.11      109.62     92.29 o
  -1 -15  13       12.90       71.09     87.81 o
   0 -15  13      493.66      865.29    166.37 o
   1 -15  13     1359.92     1366.18    198.77 o
   2 -15  13      222.94      364.99    127.54 o
   3 -15  13       41.23      150.24    105.14 o
   4 -15  13      396.13      239.39    116.34 o
   5 -15  13     1493.08     1840.19    222.82 o
  -4 -14  13      188.85      258.48    134.41 o
  -3 -14  13      124.00      203.35    172.56 o
  -2 -14  13       64.77      -55.56     79.45 o
  -1 -14  13       90.49       58.39     96.33 o
   0 -14  13      228.52      296.42    104.84 o
   1 -14  13     1739.10     1842.92    267.99 o
   2 -14  13     1420.84     1645.00    201.31 o
   3 -14  13        7.79      107.23     95.28 o
   4 -14  13        0.16      -22.40     65.11 o
   5 -14  13      927.00     1009.85    177.87 o
   6 -14  13     1235.52     1368.42    195.04 o
  -5 -13  13     1387.79     1518.07    147.43 o
  -4 -13  13        5.17       16.72    129.40 o
  -3 -13  13      719.02      551.92    192.58 o
  -2 -13  13      165.91       42.41     80.35 o
  -1 -13  13       34.15       54.60     62.38 o
   0 -13  13       98.86      169.28     73.17 o
   1 -13  13     1244.44     1230.36    128.64 o
   2 -13  13     2143.73     2586.81    172.94 o
   3 -13  13      625.39      825.91    281.73 o
   4 -13  13       86.90       67.65     84.53 o
   5 -13  13       13.26      119.32     91.55 o
   6 -13  13     1104.24     1408.29    188.92 o
   7 -13  13      132.41       47.79     90.50 o
  -6 -12  13      411.19      593.78    182.64 o
  -5 -12  13     1734.78     1683.58    230.14 o
  -4 -12  13      485.88      569.33    130.38 o
  -3 -12  13      543.32      486.19     97.53 o
  -2 -12  13     1772.61     1796.78    118.99 o
  -1 -12  13       98.04      102.60     65.67 o
   0 -12  13       24.21       33.76     60.72 o
   1 -12  13      567.45      466.89     87.75 o
   2 -12  13     4359.82     4973.08    221.12 o
   3 -12  13     3933.29     4016.54    209.61 o
   4 -12  13        1.55       13.25     97.74 o
   5 -12  13      233.31      249.55    102.00 o
   6 -12  13      214.01      207.44     97.52 o
   7 -12  13      285.38      417.11    127.54 o
   8 -12  13      237.82      276.88    120.07 o
  -7 -11  13      271.29      480.28    164.57 o
  -6 -11  13       39.23      137.69    130.82 o
  -5 -11  13      865.92     1003.81    117.13 o
  -4 -11  13     2247.26     2237.64    155.95 o
  -3 -11  13       58.22      -41.57     47.53 o
  -2 -11  13     2982.27     2851.82    139.66 o
  -1 -11  13     2678.69     2643.83    154.57 o
   0 -11  13       66.04      102.15     63.13 o
   1 -11  13        6.48      -37.89     54.11 o
   2 -11  13     5425.05     5568.55    348.41 o
   3 -11  13     8858.78     8918.24    311.38 o
   4 -11  13      569.90      665.08    120.74 o
   5 -11  13     1247.10     1316.45    175.18 o
   6 -11  13      147.79      281.36    106.18 o
   7 -11  13      330.39      518.22    132.62 o
   8 -11  13        1.73      -14.93     83.78 o
   9 -11  13     1386.03     1252.53    190.56 o
  -8 -10  13     1596.93     1613.34    269.41 o
  -7 -10  13      299.21      400.09    160.39 o
  -6 -10  13       93.40      218.64    119.62 o
  -5 -10  13      104.98       26.40     52.85 o
  -4 -10  13     3013.39     2953.29    169.02 o
  -3 -10  13      636.93      698.13    103.64 o
  -2 -10  13     3576.16     3252.15    143.03 o
  -1 -10  13     6465.42     6255.36    199.82 o
   0 -10  13     2061.97     2112.73    141.88 o
   1 -10  13      270.66      231.37     75.72 o
   2 -10  13      995.65     1112.57    117.25 o
   3 -10  13     5036.15     5505.99    230.49 o
   4 -10  13     1964.04     2009.90    152.75 o
   5 -10  13     2716.09     2856.66    181.07 o
   6 -10  13     3848.15     4048.35    268.82 o
   7 -10  13       30.71      127.54     88.86 o
   8 -10  13      143.73      -15.83     65.56 o
   9 -10  13      258.32       30.02     86.47 o
  -9  -9  13      281.35      405.46    165.17 o
  -8  -9  13     1657.07     1821.52    281.66 o
  -7  -9  13      941.05     1211.46    219.38 o
  -6  -9  13       65.24      241.34    129.78 o
  -5  -9  13      346.89      398.10     94.16 o
  -4  -9  13     1278.23     1540.33    121.76 o
  -3  -9  13     1899.61     2107.07    113.31 o
  -2  -9  13      982.99     1009.79     88.81 o
  -1  -9  13    10428.13    10202.93    261.94 o
   0  -9  13     6031.52     5837.22    222.10 o
   1  -9  13     1658.92     1544.22    153.00 o
   2  -9  13      752.00      581.20     93.11 o
   3  -9  13     2592.60     2536.23    166.14 o
   4  -9  13     2154.86     2175.30    151.60 o
   5  -9  13      312.23      380.50     88.66 o
   6  -9  13     3977.91     3492.65    242.38 o
   7  -9  13     2543.86     2742.96    233.42 o
   8  -9  13        2.55      -21.06     80.94 o
   9  -9  13       59.62      185.93     99.61 o
  -9  -8  13       63.11       89.46    133.66 o
  -8  -8  13      703.26      792.26    201.76 o
  -7  -8  13     1364.47     1567.94    241.34 o
  -6  -8  13      320.28      258.81    139.19 o
  -5  -8  13      981.67      873.96    109.33 o
  -4  -8  13      495.46      440.87     65.17 o
  -3  -8  13     2739.57     2449.14    117.90 o
  -2  -8  13     1402.40     1498.57     97.33 o
  -1  -8  13    14604.11    14244.95    319.52 o
   0  -8  13    17874.40    17875.78    796.89 o
   1  -8  13     6237.97     5978.30    221.71 o
   2  -8  13      251.88      268.01     91.02 o
   3  -8  13      107.66       26.85     61.55 o
   4  -8  13     1201.21     1307.06     93.66 o
   5  -8  13      983.79      932.49    111.55 o
   6  -8  13     2099.94     2158.13    159.15 o
   7  -8  13     6422.94     6363.75    344.08 o
   8  -8  13      324.25      326.76    110.06 o
   9  -8  13      281.26      408.90    115.29 o
  10  -8  13      205.03      323.92    114.40 o
 -10  -7  13      187.14      147.25    142.92 o
  -9  -7  13        0.76      -11.05    119.92 o
  -8  -7  13      434.09      387.39    153.82 o
  -7  -7  13     1748.91     1766.56    248.36 o
  -6  -7  13     2151.05     2494.34    384.48 o
  -5  -7  13      182.77      183.52     52.62 o
  -4  -7  13     4616.02     4397.33    147.21 o
  -3  -7  13      785.03      748.85     71.13 o
  -2  -7  13     1490.17     1376.56     88.06 o
  -1  -7  13     2853.83     2864.53    121.72 o
   0  -7  13    26135.81    25765.38    492.82 o
   1  -7  13    17440.42    17805.83    450.61 o
   2  -7  13       46.28       60.48     58.26 o
   3  -7  13      831.76      769.43     94.21 o
   4  -7  13      652.54      744.58     91.62 o
   5  -7  13     2047.33     1847.09    131.04 o
   6  -7  13     1302.43     1229.45     97.71 o
   7  -7  13     6146.10     6217.84    342.59 o
   8  -7  13     1521.64     1721.61    194.44 o
   9  -7  13       21.97      102.75     86.32 o
  10  -7  13        5.35       64.22     84.53 o
 -10  -6  13      909.94      950.86    227.30 o
  -9  -6  13       17.18        5.53    128.73 o
  -8  -6  13       81.44        0.60    115.74 o
  -7  -6  13     3820.53     3389.00    199.87 o
  -6  -6  13     4748.72     4662.41    223.19 o
  -5  -6  13       11.23       28.43     38.50 o
  -4  -6  13     2626.92     2565.30    109.80 o
  -3  -6  13     2491.08     2485.19    159.70 o
  -2  -6  13      432.04      437.65     57.26 o
  -1  -6  13      275.20      265.89     49.49 o
   0  -6  13    18171.90    17977.32    363.39 o
   1  -6  13    28052.50    28133.57    634.39 o
   2  -6  13     2413.39     2149.35    132.67 o
   3  -6  13     1107.48     1276.81    105.93 o
   4  -6  13      884.78      833.42     83.31 o
   5  -6  13     1336.87     1404.65    101.69 o
   6  -6  13       34.44       36.10     49.17 o
   7  -6  13     4071.75     3598.96    184.68 o
   8  -6  13     3607.11     3444.22    204.67 o
   9  -6  13      619.44      804.35    150.98 o
  10  -6  13        1.03      -16.88     66.16 o
 -10  -5  13     2236.28     2284.48    310.48 o
  -9  -5  13      270.37      430.55    164.57 o
  -8  -5  13       44.95      -19.12    114.99 o
  -7  -5  13      591.78      524.92    105.74 o
  -6  -5  13     2902.37     2996.39    189.49 o
  -5  -5  13     1050.25     1068.03    130.23 o
  -4  -5  13     1284.45     1355.46    105.38 o
  -3  -5  13    13820.57    13172.84    278.60 o
  -2  -5  13     3132.90     2908.43    107.52 o
  -1  -5  13       21.24       45.63     34.02 o
   0  -5  13     6852.87     6660.60    174.41 o
   1  -5  13    14917.43    14688.37    378.62 o
   2  -5  13     5199.96     4951.01    131.84 o
   3  -5  13      314.58      338.89     69.67 o
   4  -5  13     5119.66     4872.18    165.86 o
   5  -5  13       16.42       37.17     50.04 o
   6  -5  13        7.87       24.46     51.36 o
   7  -5  13      504.25      467.82     75.45 o
   8  -5  13     5235.90     4954.19    223.21 o
   9  -5  13     3466.04     3426.13    527.10 o
  10  -5  13       56.09       87.96     87.22 o
 -11  -4  13      339.51      446.68    173.83 o
 -10  -4  13     2773.98     3098.39    346.32 o
  -9  -4  13     2273.55     2715.93    313.02 o
  -8  -4  13       88.05      123.02     89.36 o
  -7  -4  13      104.09      183.46     87.08 o
  -6  -4  13      973.75     1067.80    129.87 o
  -5  -4  13     1975.97     2295.65    347.07 o
  -4  -4  13       97.20      137.17     38.46 o
  -3  -4  13    25525.75    25282.08    487.62 o
  -2  -4  13    28649.37    28362.46    504.68 o
  -1  -4  13     1156.51     1098.68     66.17 o
   0  -4  13      309.16      397.50     44.90 o
   1  -4  13     5809.75     5868.47    289.05 o
   2  -4  13    10178.08     9711.12    317.65 o
   3  -4  13      340.27      286.59     69.37 o
   4  -4  13     4495.71     4425.72    268.47 o
   5  -4  13     2653.06     2519.06    157.32 o
   6  -4  13      425.00      467.90     71.68 o
   7  -4  13      117.27      111.39     57.03 o
   8  -4  13     2866.18     2786.70    260.45 o
   9  -4  13     4318.70     4210.66    218.81 o
  10  -4  13      428.38      550.66    134.71 o
 -11  -3  13        1.02       15.83    119.77 o
 -10  -3  13     1599.74     1824.06    272.25 o
  -9  -3  13     5489.98     6129.53    288.39 o
  -8  -3  13     1659.82     1460.83    157.84 o
  -7  -3  13       86.40       59.60    111.26 o
  -6  -3  13        8.05       51.87     70.91 o
  -5  -3  13      439.51      349.77     88.78 o
  -4  -3  13      180.15      189.51     43.72 o
  -3  -3  13    15146.77    15041.04    296.61 o
  -2  -3  13    45167.21    45541.53    761.65 o
  -1  -3  13     7436.36     7457.47    173.69 o
   0  -3  13     7374.43     7031.73    162.42 o
   1  -3  13      491.32      499.55    121.64 o
   2  -3  13    13202.89    13476.14    359.84 o
   3  -3  13     1540.89     1179.21    204.52 o
   4  -3  13     4363.03     4132.87    279.32 o
   5  -3  13     5327.13     5343.25    182.54 o
   6  -3  13     1166.76     1323.34    134.11 o
   7  -3  13        3.94       14.21     57.17 o
   8  -3  13     1270.14     1327.85    135.62 o
   9  -3  13     2922.78     3284.39    386.80 o
  10  -3  13     1294.53     1344.23    149.56 o
 -11  -2  13      121.04      131.72    126.64 o
 -10  -2  13      510.08      485.06    175.63 o
  -9  -2  13     6385.66     6776.38    430.55 o
  -8  -2  13     4254.41     4530.73    337.06 o
  -7  -2  13      186.10      118.13    106.18 o
  -6  -2  13     1611.83     1903.51    215.35 o
  -5  -2  13      272.58      209.20    114.40 o
  -4  -2  13       33.25       18.37     22.41 o
  -3  -2  13     2541.73     2697.68     96.84 o
  -2  -2  13    21542.39    20886.09    383.28 o
  -1  -2  13    18619.58    18370.77    341.64 o
   0  -2  13     1542.81     1578.20    102.63 o
   1  -2  13     4275.92     3975.47    161.23 o
   2  -2  13     1864.53     1796.67    164.28 o
   3  -2  13     2655.63     2660.49    145.73 o
   4  -2  13       82.26      103.01     51.43 o
   5  -2  13     5373.19     5703.67    189.80 o
   6  -2  13     4820.45     4651.23    229.23 o
   7  -2  13      735.52      723.98     88.27 o
   8  -2  13      305.44      409.86    228.34 o
   9  -2  13     1180.63     1011.08    132.72 o
  10  -2  13     1514.34     1712.32    355.73 o
 -11  -1  13        5.36     -110.51    114.40 o
 -10  -1  13       39.32      137.69    127.39 o
  -9  -1  13     3361.01     3937.84    339.16 o
  -8  -1  13     6958.08     6919.15    404.27 o
  -7  -1  13      467.98      570.78    153.97 o
  -6  -1  13     5200.42     5364.21    324.07 o
  -5  -1  13     2539.18     2821.36    215.05 o
  -4  -1  13     1056.75     1059.19     51.56 o
  -3  -1  13      854.44      792.22     52.03 o
  -2  -1  13     7524.99     6915.89    162.70 o
  -1  -1  13    21481.13    21313.79    417.57 o
   0  -1  13     1818.92     1751.81     66.03 o
   1  -1  13     3087.07     3008.70    349.01 o
   2  -1  13     2911.45     3110.09    151.59 o
   3  -1  13     1733.56     1653.45    106.44 o
   4  -1  13     2294.01     2246.04    143.85 o
   5  -1  13     3445.24     3308.06    243.69 o
   6  -1  13     7592.33     7829.39    254.32 o
   7  -1  13     3118.39     2900.16    188.27 o
   8  -1  13       88.14       55.27     83.71 o
   9  -1  13       11.77      -35.92     66.46 o
  10  -1  13      487.12      495.21    111.02 o
 -11   0  13      722.09     1117.23    220.13 o
 -10   0  13      118.83      157.70    124.10 o
  -9   0  13      111.56      139.04    120.97 o
  -8   0  13     4454.95     4294.02    312.42 o
  -7   0  13     2327.63     2178.60    232.82 o
  -6   0  13     2797.19     2616.77    231.18 o
  -5   0  13    11391.13    10469.60    446.08 o
  -4   0  13     6665.85     6816.08    439.29 o
  -3   0  13      126.96      174.91     32.10 o
  -2   0  13     2720.27     2908.61    120.67 o
  -1   0  13    36086.57    37884.25    645.89 o
   0   0  13    26643.53    26131.23    464.75 o
   1   0  13      576.57      576.73     84.87 o
   2   0  13     9689.92     9430.03    732.75 o
   3   0  13      334.88      331.31     63.93 o
   4   0  13      262.23      260.91     61.13 o
   5   0  13     1652.69     1724.00    113.81 o
   6   0  13     7880.42     8191.40    339.15 o
   7   0  13     5593.07     5318.08    243.84 o
   8   0  13      128.03       60.18     70.49 o
   9   0  13      344.30      357.90     96.87 o
  10   0  13       90.31      110.12     88.60 o
 -11   1  13     1775.12     1511.34    242.23 o
 -10   1  13        0.89       62.28    105.88 o
  -9   1  13     1132.41     1230.28    207.73 o
  -8   1  13      259.16      314.96    122.91 o
  -7   1  13     5053.82     4621.23    306.30 o
  -6   1  13       75.91      125.00    106.93 o
  -5   1  13    12136.92    12566.66    512.09 o
  -4   1  13    14793.73    15406.88    339.37 o
  -3   1  13     1419.61     1423.42     78.09 o
  -2   1  13      429.05      506.37     51.86 o
  -1   1  13    12534.65    11833.41    248.67 o
   0   1  13    24197.62    23462.02    431.61 o
   1   1  13     1355.66     1412.09    165.55 o
   2   1  13    12749.99    12214.50    394.78 o
   3   1  13     3356.47     3390.65    183.68 o
   4   1  13      109.65      131.31     57.31 o
   5   1  13      157.87       87.80     49.63 o
   6   1  13     5830.04     5653.68    244.17 o
   7   1  13     5092.52     5397.48    247.89 o
   8   1  13      319.41      334.87     95.01 o
   9   1  13      111.67      114.69     81.19 o
 -11   2  13     2898.35     2958.91    322.43 o
 -10   2  13      597.05      628.28    171.29 o
  -9   2  13      928.21      697.28    164.28 o
  -8   2  13      276.54      210.72    112.45 o
  -7   2  13     2097.15     2047.92    220.28 o
  -6   2  13      678.26      749.84    146.06 o
  -5   2  13     7459.47     7663.92    374.70 o
  -4   2  13    14083.50    14755.33    337.22 o
  -3   2  13     3383.56     3372.57    142.62 o
  -2   2  13       10.14        5.19     36.81 o
  -1   2  13     1221.88     1260.47     74.44 o
   0   2  13    11803.50    11671.65    704.97 o
   1   2  13     7223.70     6843.48    234.43 o
   2   2  13     1121.93     1091.81     92.96 o
   3   2  13     9260.30     8852.69    242.81 o
   4   2  13     3651.30     3668.34    124.53 o
   5   2  13      742.27      891.75    120.20 o
   6   2  13     1687.62     1422.82    143.97 o
   7   2  13     2205.27     2187.99    232.23 o
   8   2  13      971.31     1063.29    139.63 o
   9   2  13        2.89      -99.82     66.55 o
 -11   3  13     2191.04     2497.89    302.42 o
 -10   3  13     1985.81     2413.81    278.52 o
  -9   3  13        8.40       67.65    100.96 o
  -8   3  13     1989.15     1867.97    231.78 o
  -7   3  13       70.72     -123.43     82.29 o
  -6   3  13     2183.88     2123.94    224.61 o
  -5   3  13     1086.01     1151.72    165.77 o
  -4   3  13    11847.01    11019.93    461.02 o
  -3   3  13     7628.46     8047.76    230.29 o
  -2   3  13     2226.31     2226.14    112.66 o
  -1   3  13      164.12      141.42     51.98 o
   0   3  13     3981.42     3521.85    156.11 o
   1   3  13    10490.72    10114.00    301.77 o
   2   3  13      161.13      232.40     59.51 o
   3   3  13    13973.00    12931.09    472.10 o
   4   3  13    10478.32    10988.70    318.39 o
   5   3  13     1169.14     1134.54    131.37 o
   6   3  13       54.23      -10.27     71.41 o
   7   3  13      362.43      445.62    103.15 o
   8   3  13      818.24      809.52    129.25 o
   9   3  13       93.69      147.14     88.29 o
 -11   4  13      724.17      729.83    175.63 o
 -10   4  13     2543.67     2284.03    277.78 o
  -9   4  13      407.48      364.24    137.10 o
  -8   4  13     2906.51     2646.34    266.72 o
  -7   4  13     3252.01     3040.60    277.18 o
  -6   4  13      739.46      633.21    149.04 o
  -5   4  13     1556.35     1634.84    196.53 o
  -4   4  13     3320.88     3069.21    208.85 o
  -3   4  13    15211.21    15828.34    386.54 o
  -2   4  13     7169.14     7062.22    290.77 o
  -1   4  13       20.81      -62.28     41.52 o
   0   4  13       30.11      130.71     92.67 o
   1   4  13     2361.15     2519.86    136.37 o
   2   4  13      865.96      927.05     89.88 o
   3   4  13     3813.42     3436.81    256.72 o
   4   4  13     9199.28     8801.43    310.71 o
   5   4  13     1749.99     1861.22    157.80 o
   6   4  13       73.91       29.77     69.55 o
   7   4  13        5.64      -56.32     54.99 o
   8   4  13      438.37      576.17    114.37 o
 -11   5  13       87.72       67.65    136.50 o
 -10   5  13     1549.14     1692.34    246.71 o
  -9   5  13     1759.01     1690.85    241.78 o
  -8   5  13      938.29      757.91    176.97 o
  -7   5  13     7509.07     7885.39    438.92 o
  -6   5  13      403.74      509.40    138.74 o
  -5   5  13      336.71      256.57    115.59 o
  -4   5  13     2827.15     2843.36    140.54 o
  -3   5  13    16495.00    16433.90    637.76 o
  -2   5  13     6527.31     6258.91    280.17 o
  -1   5  13      154.65       83.03     62.13 o
   0   5  13     3287.76     3208.33    156.88 o
   1   5  13      535.98      710.30     88.22 o
   2   5  13      687.98      851.42    110.08 o
   3   5  13      453.78      540.53     98.98 o
   4   5  13     7315.59     7443.60    530.46 o
   5   5  13     3810.34     4193.58    219.96 o
   6   5  13      156.73      147.21     80.96 o
   7   5  13        3.34       47.21     73.25 o
   8   5  13       99.95      255.60     92.35 o
 -11   6  13        7.53      -50.78    109.32 o
 -10   6  13      418.23      512.24    164.57 o
  -9   6  13     1833.64     2118.86    277.63 o
  -8   6  13        8.73      -71.98     95.28 o
  -7   6  13     4755.24     4455.31    331.39 o
  -6   6  13     4580.62     4839.72    338.11 o
  -5   6  13      515.22      471.92    142.32 o
  -4   6  13      195.76      146.34     58.52 o
  -2   6  13     5372.12     5344.79    266.87 o
  -1   6  13       84.56      205.64     87.22 o
   0   6  13     2411.19     2415.66    131.11 o
   1   6  13     1474.22     1622.50    106.22 o
   2   6  13      389.35      361.75     83.32 o
   3   6  13       17.86       65.15     67.81 o
   4   6  13     2185.86     2354.84    459.52 o
   5   6  13     4131.19     4363.24    235.83 o
   6   6  13     1222.07     1130.21    142.87 o
   7   6  13       12.41       -6.31     68.77 o
 -10   7  13       10.63       91.10    128.58 o
  -9   7  13      459.78      864.09    192.65 o
  -8   7  13      633.59      671.29    169.35 o
  -7   7  13      506.75      459.23    158.45 o
  -6   7  13     6628.24     6612.10    409.05 o
  -5   7  13     3436.32     2743.86    267.32 o
  -4   7  13      108.15      123.08    106.48 o
  -3   7  13      280.14      275.54     98.42 o
  -2   7  13     2960.84     3173.06    212.36 o
  -1   7  13     1553.49     1812.29    131.91 o
   0   7  13      247.86      363.31     63.96 o
   1   7  13     4089.82     4075.86    221.92 o
   2   7  13     2899.04     2698.13    173.70 o
   3   7  13       27.47      -61.23     63.42 o
   4   7  13       51.48       53.98     70.34 o
   5   7  13     2294.01     2157.35    308.69 o
   6   7  13     1473.86     1527.84    158.83 o
 -10   8  13      156.88      101.25    124.85 o
  -9   8  13        0.49     -103.94     92.59 o
  -8   8  13      677.64      771.95    190.41 o
  -7   8  13        6.28      -21.51    107.23 o
  -6   8  13     6075.02     6264.88    401.88 o
  -5   8  13     7865.22     6853.59    417.56 o
  -4   8  13      358.98      337.09     80.84 o
  -3   8  13       60.54       21.21     72.13 o
  -2   8  13     1033.81     1051.72    111.56 o
  -1   8  13     1736.21     1913.29    197.36 o
   0   8  13       25.58      145.16    193.02 o
   1   8  13     3622.86     3665.53    185.96 o
   2   8  13     3131.31     3165.67    426.97 o
   3   8  13       56.10      123.79     76.27 o
   4   8  13       36.48      153.45     77.75 o
   5   8  13      648.71      609.58    114.82 o
   6   8  13     1252.51     1519.57    162.54 o
  -9   9  13      122.06       98.12    126.19 o
  -8   9  13      247.99      174.13    139.49 o
  -7   9  13      283.12      206.84    128.28 o
  -6   9  13     2500.94     3328.68    333.18 o
  -5   9  13     8240.91     7567.59    449.07 o
  -4   9  13     2116.99     2071.82    190.71 o
  -3   9  13      255.18      229.69     99.91 o
  -2   9  13       16.31       81.54     87.66 o
  -1   9  13      473.18      570.66     77.78 o
   0   9  13       15.68      -33.54     59.69 o
   1   9  13     1265.73     1521.74    262.77 o
   2   9  13     2053.43     2292.22    169.39 o
   3   9  13      380.12      601.27    109.57 o
   4   9  13       24.37      -23.62    124.03 o
   5   9  13      117.18      225.79     91.16 o
  -8  10  13      112.77      242.98    146.65 o
  -7  10  13        3.69     -114.40    106.63 o
  -6  10  13      504.14      467.89    154.87 o
  -5  10  13     3501.98     3840.17    342.14 o
  -4  10  13     3304.41     4118.40    270.76 o
  -3  10  13       59.76      231.93     97.97 o
  -2  10  13      613.04      739.99    151.73 o
  -1  10  13       14.83       49.28     96.92 o
   0  10  13       27.61      142.20     75.26 o
   1  10  13      242.65      194.14     85.49 o
   2  10  13     1234.73     1273.10    138.53 o
   3  10  13     1514.42     1172.44    140.68 o
   4  10  13      478.77      557.07    111.77 o
  -7  11  13      121.10      228.64    139.63 o
  -6  11  13       16.42      166.22    122.16 o
  -5  11  13      842.70      889.93    192.50 o
  -4  11  13     2980.64     3373.18    269.26 o
  -3  11  13      938.29     1327.95    182.64 o
  -2  11  13      453.63      475.80    135.00 o
  -1  11  13      632.40      653.37    150.09 o
   0  11  13       12.71     -136.65     91.10 o
   1  11  13        0.31      -27.33    104.39 o
   2  11  13      529.64      396.05    130.38 o
  -6  12  13        2.29     -108.87     99.16 o
  -5  12  13       25.00      120.67    120.22 o
  -3  12  13     1082.46     1292.55    192.50 o
  -2  12  13       86.41      167.86    111.11 o
  -1  12  13      766.84      800.47    164.87 o
   0  12  13       97.21       24.64    105.44 o
   1 -16  14        0.53      -47.79     90.20 o
  -2 -15  14      158.00      231.18    107.53 o
  -1 -15  14     1153.19     1319.58    186.98 o
   0 -15  14     1452.75     1505.96    197.88 o
   1 -15  14       60.69      -43.76     90.80 o
   2 -15  14       46.77       60.78     90.95 o
   3 -15  14        6.24      -68.70     93.79 o
   4 -15  14      190.95      332.88    114.84 o
   5 -15  14       61.79       22.55     95.43 o
  -4 -14  14      359.92      446.54    111.71 o
  -3 -14  14       42.21      -51.52     90.87 o
  -2 -14  14       52.11      160.39     97.07 o
  -1 -14  14     1690.58     1701.60    200.12 o
   0 -14  14     2199.81     2572.95    172.27 o
   1 -14  14       68.78       34.65     68.19 o
   2 -14  14      218.55      227.35    130.15 o
   3 -14  14      412.93      465.05    127.99 o
   4 -14  14      113.49      289.87    117.98 o
   5 -14  14       15.09      -33.00     77.81 o
   6 -14  14     1448.34     1326.75    197.43 o
  -5 -13  14      354.41      449.22    170.55 o
  -4 -13  14     1620.62     1502.62    147.11 o
  -3 -13  14      269.24      362.41     92.58 o
  -2 -13  14        4.27      186.53     95.73 o
  -1 -13  14      856.13      858.55    111.20 o
   0 -13  14     2229.66     2210.68    158.30 o
   1 -13  14      384.07      488.96     96.82 o
   2 -13  14       73.97      131.15     96.85 o
   3 -13  14      960.26      888.07    119.71 o
   4 -13  14       90.41        7.47     78.70 o
   5 -13  14        7.32      -22.10     70.94 o
   6 -13  14      149.08      232.53    106.33 o
   7 -13  14     1428.64     1723.40    215.35 o
  -6 -12  14      301.44       30.02    132.17 o
  -5 -12  14       49.60       23.73     64.58 o
  -4 -12  14     3014.64     2911.87    289.42 o
  -3 -12  14     2738.11     2655.35    178.41 o
  -2 -12  14      130.65       58.97     57.30 o
  -1 -12  14       17.17       16.63     55.23 o
   0 -12  14      594.93      635.17     98.12 o
   1 -12  14     1385.36     1479.10    138.04 o
   2 -12  14       57.69       37.37     65.61 o
   3 -12  14     1656.11     1826.64    153.62 o
   4 -12  14     1037.86     1329.75    139.06 o
   5 -12  14        6.35      -62.87     61.23 o
   6 -12  14       14.29       17.92     80.79 o
   7 -12  14     1578.54     1580.04    199.07 o
   8 -12  14     2678.75     2985.04    265.23 o
  -7 -11  14       17.97      107.08    122.46 o
  -6 -11  14       87.20      139.49    126.04 o
  -5 -11  14       16.74        9.31     56.19 o
  -4 -11  14     2522.24     2743.66    173.03 o
  -3 -11  14     6383.32     7033.05    216.84 o
  -2 -11  14     1904.26     1814.04    119.42 o
  -1 -11  14       92.11       65.65     80.94 o
   0 -11  14      226.91      301.62     79.48 o
   1 -11  14     2446.10     2547.79    217.67 o
   2 -11  14     1414.32     1319.61    184.44 o
   3 -11  14      787.59      770.81    113.35 o
   4 -11  14     3930.85     4321.31    532.48 o
   5 -11  14     1177.21     1046.74    254.55 o
   6 -11  14       35.49       38.68     77.36 o
   7 -11  14      761.43      684.88    145.61 o
   8 -11  14     3361.30     4196.95    291.81 o
  -8 -10  14       46.24       64.96    142.62 o
  -7 -10  14      230.84      253.13    145.46 o
  -6 -10  14        5.17        5.67    105.14 o
  -5 -10  14       98.61       77.69     57.27 o
  -4 -10  14     1232.86     1272.91     97.10 o
  -3 -10  14     7903.44     7914.36    372.49 o
  -2 -10  14     5085.57     4955.90    175.30 o
  -1 -10  14       60.37       66.02     53.16 o
   0 -10  14     1176.27     1057.34    124.55 o
   1 -10  14      997.88     1045.51    111.99 o
   2 -10  14     1707.67     1843.14    191.68 o
   3 -10  14       31.60       36.93     67.48 o
   4 -10  14     3570.03     3788.81    201.59 o
   5 -10  14     3451.96     3207.67    192.33 o
   6 -10  14        9.21      -31.96     65.71 o
   7 -10  14        6.95      -41.07     71.68 o
   8 -10  14     1442.64     1752.53    205.20 o
   9 -10  14     1521.31     1616.92    211.17 o
  -9  -9  14     1012.84     1023.89    228.64 o
  -8  -9  14      154.09      -28.97    122.76 o
  -7  -9  14      567.66      655.01    180.70 o
  -6  -9  14     1200.25     1291.81    225.21 o
  -5  -9  14      100.12      179.18     58.80 o
  -4  -9  14       19.03       44.75     45.50 o
  -3  -9  14     6302.50     5933.59    186.20 o
  -2  -9  14    14099.23    13782.57    673.77 o
  -1  -9  14      362.35      422.29     70.36 o
   0  -9  14     1914.19     1816.28    131.23 o
   1  -9  14       47.82       24.90     58.55 o
   2  -9  14       42.90       21.92     58.99 o
   3  -9  14       28.80       62.83     64.34 o
   4  -9  14     1082.95     1084.78    126.64 o
   5  -9  14     4639.32     4578.73    412.03 o
   6  -9  14     2008.49     2081.81    339.16 o
   7  -9  14        2.98      104.84     88.56 o
   8  -9  14       56.78       44.06     82.59 o
   9  -9  14      842.15      717.74    151.58 o
  -9  -8  14      539.93      510.90    186.53 o
  -8  -8  14      310.88      625.29    181.45 o
  -7  -8  14      302.45      332.73    134.86 o
  -6  -8  14     2818.11     2952.19    299.28 o
  -5  -8  14     2700.78     2393.45    115.49 o
  -4  -8  14       50.24      -14.94     75.58 o
  -3  -8  14      659.44      645.31     72.49 o
  -2  -8  14    13610.81    12596.71    363.89 o
  -1  -8  14     7565.18     7039.25    225.71 o
   0  -8  14      786.04      610.28     89.38 o
   1  -8  14     5086.12     4922.07    205.74 o
   2  -8  14       36.44       82.84     59.36 o
   3  -8  14      720.18      724.17    100.80 o
   4  -8  14     1569.89     1488.05    102.96 o
   5  -8  14     6885.82     6958.96    265.45 o
   6  -8  14     6134.57     6176.10    256.22 o
   7  -8  14      236.93      370.67    109.77 o
   8  -8  14      196.93      159.65     95.43 o
   9  -8  14        8.70      132.91     94.09 o
 -10  -7  14       65.81       45.25    130.82 o
  -9  -7  14      154.02      240.89    156.36 o
  -8  -7  14      753.84     1027.32    208.78 o
  -7  -7  14       35.51      -13.59     97.82 o
  -6  -7  14     2733.06     2736.20    185.90 o
  -5  -7  14     5180.24     4792.06    348.56 o
  -4  -7  14       11.18        5.47     41.73 o
  -3  -7  14       35.03      -31.35     40.52 o
  -2  -7  14     3891.41     3688.94    194.25 o
  -1  -7  14    13824.17    13945.41    308.20 o
   0  -7  14     1221.87     1123.90    135.32 o
   1  -7  14     6733.16     6532.17    245.29 o
   2  -7  14     4157.85     3883.39    441.53 o
   3  -7  14      111.43      137.77     61.45 o
   4  -7  14     1643.03     1584.88    139.94 o
   5  -7  14     6623.84     6308.76    199.73 o
   6  -7  14    10031.99     9973.96    266.75 o
   7  -7  14      823.94      801.97    146.21 o
   8  -7  14      586.00      658.30    140.53 o
   9  -7  14      356.08      368.43    109.02 o
  10  -7  14      234.03      133.66     94.38 o
 -10  -6  14      239.53      420.70    177.72 o
  -9  -6  14       18.01       64.22    126.64 o
  -8  -6  14      773.64      750.14    195.19 o
  -7  -6  14      140.96      146.96     87.55 o
  -6  -6  14     3139.65     3038.44    403.75 o
  -5  -6  14    11067.26    10915.11    389.33 o
  -4  -6  14     1184.10     1277.59     83.87 o
  -3  -6  14      394.92      328.65     52.87 o
  -2  -6  14      533.15      498.51     60.21 o
  -1  -6  14    12538.79    12154.91    302.54 o
   0  -6  14     4717.02     4430.78    294.67 o
   1  -6  14     3416.00     3628.64    175.78 o
   2  -6  14    13514.21    13388.04    372.98 o
   3  -6  14     3686.81     3623.76    173.21 o
   4  -6  14     1423.88     1293.92     99.09 o
   5  -6  14     2023.69     2228.49    163.92 o
   6  -6  14     5659.18     5619.80    192.22 o
   7  -6  14     1874.57     1975.59    133.68 o
   8  -6  14       54.33      125.49     69.06 o
   9  -6  14      945.10     1260.29    182.20 o
  10  -6  14       23.66      -85.42     74.97 o
 -10  -5  14       49.99      -33.60    128.58 o
  -9  -5  14     1251.15     1377.38    239.25 o
  -8  -5  14       16.78       -9.22     80.25 o
  -7  -5  14      408.37      366.57    170.25 o
  -6  -5  14     1099.33     1174.30    137.27 o
  -5  -5  14     7909.85     8004.41    299.08 o
  -4  -5  14     2237.34     2131.03     94.50 o
  -3  -5  14       13.19       38.28     47.97 o
  -2  -5  14      400.02      385.91     64.41 o
  -1  -5  14     3477.61     3499.70    118.63 o
   0  -5  14     9806.60     9290.69    218.08 o
   1  -5  14      256.23      217.50     62.87 o
   2  -5  14     7852.21     7566.79    252.25 o
   3  -5  14     9940.67     9352.44    294.48 o
   4  -5  14     3827.98     3563.92    144.84 o
   5  -5  14      646.37      664.05     80.46 o
   6  -5  14      845.02      941.63     94.00 o
   7  -5  14     2502.81     2394.33    136.75 o
   8  -5  14      276.75      394.43     93.80 o
   9  -5  14     1404.12     1690.10    237.83 o
  10  -5  14      976.47      909.04    166.81 o
 -11  -4  14     1227.38     1311.97    247.16 o
 -10  -4  14       67.04      113.50    134.86 o
  -9  -4  14     1899.23     1958.62    276.43 o
  -8  -4  14     1100.79     1317.63    159.11 o
  -7  -4  14        4.08      -29.09    109.54 o
  -6  -4  14       69.49       -6.20     79.08 o
  -5  -4  14     1267.38     1220.85    202.43 o
  -4  -4  14    12346.63    11743.46    252.64 o
  -3  -4  14     6614.44     6553.42    209.97 o
  -2  -4  14     1162.38     1171.79    159.51 o
  -1  -4  14      589.78      519.42     81.77 o
   0  -4  14     5647.88     5443.37    253.30 o
   1  -4  14     3056.32     3059.23    258.88 o
   2  -4  14     7352.89     7168.66    319.07 o
   3  -4  14    18608.88    16572.32   1250.44 o
   4  -4  14     9352.86     8804.91    243.33 o
   5  -4  14      682.46      722.64     85.59 o
   6  -4  14       94.44       83.50     54.27 o
   7  -4  14     2378.19     2412.72    137.78 o
   8  -4  14     1609.16     1529.16    144.60 o
   9  -4  14      241.28      509.83    100.78 o
  10  -4  14     1879.30     2061.98    171.31 o
 -11  -3  14      873.07      823.17    200.72 o
 -10  -3  14     1237.79     1423.82    245.22 o
  -9  -3  14      506.32      385.80    107.47 o
  -8  -3  14     4358.23     4534.61    341.69 o
  -7  -3  14      601.41      494.51    105.10 o
  -6  -3  14      197.41      179.44     86.24 o
  -5  -3  14      710.31      613.70    118.28 o
  -4  -3  14    12721.67    12769.06    265.18 o
  -3  -3  14    10413.27     9973.29    219.50 o
  -2  -3  14        1.52       12.63     33.50 o
  -1  -3  14     7102.77     7020.21    168.40 o
   0  -3  14     1891.54     1985.37    120.81 o
   1  -3  14     2686.86     2456.30    152.63 o
   2  -3  14     2277.53     2208.59    239.10 o
   3  -3  14    27719.00    26646.35    697.35 o
   4  -3  14    15218.01    15080.50    375.59 o
   5  -3  14      500.16      493.12    109.79 o
   6  -3  14       18.23        4.05     57.84 o
   7  -3  14      523.82      468.04     76.42 o
   8  -3  14     1248.63     1237.28    135.95 o
   9  -3  14        3.84      -14.68     71.01 o
  10  -3  14     1256.38     1370.32    152.65 o
 -11  -2  14      262.15      448.17    161.74 o
 -10  -2  14     1943.00     2110.65    288.83 o
  -9  -2  14       13.92      120.37    115.14 o
  -8  -2  14     4708.09     5026.54    347.52 o
  -7  -2  14     4204.56     4324.94    312.87 o
  -6  -2  14      150.33      115.06     77.98 o
  -5  -2  14      221.25      181.64     76.11 o
  -4  -2  14     8781.13     8629.13    193.18 o
  -3  -2  14    16543.71    16431.82    319.56 o
  -2  -2  14     2433.07     2598.70     94.01 o
  -1  -2  14    10303.06    10241.38    266.75 o
   0  -2  14    14556.70    14214.22    367.31 o
   1  -2  14      164.66      160.77     92.29 o
   2  -2  14      116.03       40.96     58.17 o
   3  -2  14    10345.76     9081.08    962.81 o
   4  -2  14    21344.12    21076.93    443.28 o
   5  -2  14     3036.89     3106.13    149.22 o
   6  -2  14       24.55      -34.07     47.76 o
   7  -2  14       56.59       51.45     51.88 o
   8  -2  14      200.87      140.85    132.69 o
   9  -2  14       47.39      154.11     87.79 o
  10  -2  14      293.97      342.47     98.29 o
 -11  -1  14       60.40      235.81    134.41 o
 -10  -1  14      728.76      894.26    198.03 o
  -9  -1  14      606.12      900.98    190.56 o
  -8  -1  14     2940.01     2842.57    282.11 o
  -7  -1  14    10952.95    11114.01    525.98 o
  -6  -1  14     4301.66     4037.90    283.45 o
  -5  -1  14     1070.79     1080.94    155.17 o
  -4  -1  14     4670.99     4628.31    158.77 o
  -3  -1  14    11147.96    11048.06    234.21 o
  -2  -1  14     6969.46     6955.43    168.15 o
  -1  -1  14      304.58      301.02     86.37 o
   0  -1  14    12829.96    12877.42    255.94 o
   1  -1  14     6715.27     6743.80    315.19 o
   2  -1  14       38.67      -11.85     46.84 o
   3  -1  14      769.28      719.36     82.04 o
   4  -1  14     9828.86     9322.45    255.23 o
   5  -1  14     4981.72     4801.10    179.42 o
   6  -1  14      258.68      268.52     63.11 o
   7  -1  14      585.36      413.43    230.28 o
   8  -1  14       29.69       37.86     69.63 o
   9  -1  14      172.44      137.76     81.27 o
 -11   0  14      453.64      273.30    157.11 o
 -10   0  14       40.09       76.91    122.91 o
  -9   0  14     1810.99     1694.58    247.01 o
  -8   0  14       12.12      -43.76     96.18 o
  -7   0  14    11578.96    10873.72    510.15 o
  -5   0  14     3282.80     2733.25    220.28 o
  -4   0  14      243.50      259.08     65.71 o
  -3   0  14     1335.94     1263.56     68.13 o
  -2   0  14     7164.90     7133.58    173.29 o
  -1   0  14      153.41      261.17     71.16 o
   0   0  14    17330.83    17482.25    335.23 o
   1   0  14    21517.63    21097.40    392.32 o
   2   0  14       99.64       74.06     54.43 o
   3   0  14      836.64      818.08     88.34 o
   4   0  14      581.09      532.07     82.09 o
   5   0  14     6408.03     6075.24    201.69 o
   6   0  14      731.93      860.23    122.99 o
   7   0  14      907.54      995.70    128.75 o
   8   0  14      380.02      367.26    179.96 o
   9   0  14        2.86       34.64     69.48 o
 -11   1  14      202.26      425.33    158.60 o
 -10   1  14      715.03      882.31    199.67 o
  -9   1  14      422.38      468.34    153.82 o
  -8   1  14     1089.81      843.03    165.77 o
  -7   1  14     5124.98     4529.38    296.44 o
  -6   1  14    22368.93    21190.10    779.27 o
  -5   1  14     4136.31     4080.61    255.82 o
  -4   1  14      670.53      756.98     55.50 o
  -3   1  14       36.40       63.32     34.52 o
  -2   1  14     1855.89     1773.74     82.98 o
  -1   1  14      610.94      663.74     56.44 o
   0   1  14     7868.07     7764.63    187.90 o
   1   1  14    34110.34    35172.11   1384.99 o
   2   1  14     6490.27     5884.63    223.56 o
   3   1  14      595.29      579.72     78.94 o
   4   1  14      349.05      419.03     77.50 o
   5   1  14     7501.16     8116.25    299.96 o
   6   1  14     2109.12     2243.76    173.21 o
   7   1  14      177.92      131.00    165.10 o
   8   1  14      973.23     1211.23    372.98 o
   9   1  14      451.17      450.90    112.60 o
 -11   2  14       63.19       70.34    122.16 o
 -10   2  14     1358.63     1254.47    221.77 o
  -9   2  14      227.68      108.57    109.47 o
  -8   2  14      734.20      808.54    168.31 o
  -7   2  14      196.24      224.16    106.03 o
  -6   2  14    13589.28    12628.48    542.11 o
  -5   2  14    10320.31     9833.70    439.66 o
  -4   2  14       11.59       18.58     76.46 o
  -3   2  14     1602.86     1633.00     91.12 o
  -2   2  14      523.77      468.48     53.25 o
  -1   2  14      664.31      738.16     76.59 o
   0   2  14     1930.86     1933.99    125.47 o
   1   2  14    13407.40    12936.35    360.89 o
   2   2  14     9705.48     9715.75    260.25 o
   3   2  14      893.54      878.93    115.75 o
   4   2  14        4.88       58.61     53.64 o
   5   2  14     1069.23      989.46    123.33 o
   6   2  14     1671.24     1532.35    255.45 o
   7   2  14       50.99      237.08     89.34 o
   8   2  14      689.56      697.73    121.03 o
   9   2  14      814.81      973.82    140.33 o
 -11   3  14       17.39       91.70    119.77 o
 -10   3  14     1091.74     1235.06    213.11 o
  -9   3  14     2626.76     2356.16    270.01 o
  -8   3  14       26.15      -57.65    101.40 o
  -7   3  14       81.83       13.29     96.03 o
  -6   3  14     3787.07     3833.15    271.50 o
  -5   3  14    12213.46    10585.79    475.06 o
  -4   3  14     1587.65     1531.93     88.94 o
  -3   3  14     1987.54     1858.17    103.22 o
  -2   3  14     2720.65     2912.48    128.41 o
  -1   3  14       10.19      -31.55     36.82 o
   0   3  14      109.69       64.99     49.46 o
   1   3  14     1743.87     1600.91    350.58 o
   2   3  14    16330.93    16391.77    369.38 o
   3   3  14     4983.43     4662.17    177.23 o
   4   3  14       58.14       77.68     76.91 o
   5   3  14      178.71       54.29     69.12 o
   6   3  14      375.68      500.77    103.21 o
   7   3  14       68.36      185.38     94.68 o
   8   3  14      285.93      429.11    115.67 o
 -11   4  14      344.74      347.07    153.97 o
 -10   4  14      298.64      410.54    149.49 o
  -9   4  14     4737.88     4624.07    343.78 o
  -8   4  14     2452.49     2154.70    248.06 o
  -7   4  14       17.73       -4.18     98.57 o
  -6   4  14       11.73      -26.73     91.85 o
  -5   4  14     7248.81     7153.77    376.19 o
  -4   4  14     8651.15     8076.40    395.16 o
  -3   4  14        9.08       90.25     48.61 o
  -2   4  14     5460.97     5473.20    240.89 o
  -1   4  14     1737.69     1784.13    220.20 o
   0   4  14       27.88      112.46     53.67 o
   1   4  14      649.96      588.35     78.23 o
   2   4  14    15600.77    15021.82    349.49 o
   3   4  14    10069.21     9903.70    330.99 o
   4   4  14      425.08      457.74    100.41 o
   5   4  14      890.68      986.08    125.58 o
   6   4  14       90.37       77.70    186.45 o
   7   4  14       46.11       71.36     71.46 o
   8   4  14      217.90      300.78    149.27 o
 -11   5  14      252.40      195.49    121.71 o
 -10   5  14       37.59     -113.05     96.62 o
  -9   5  14     4017.96     3903.49    338.86 o
  -8   5  14     5339.16     5015.34    354.84 o
  -7   5  14       90.41      182.20    119.32 o
  -6   5  14     2410.53     2044.19    232.08 o
  -5   5  14      384.81      403.82    133.06 o
  -4   5  14     4769.19     4650.58    261.05 o
  -3   5  14       16.53       12.32     50.03 o
  -2   5  14     5954.74     6657.50    297.34 o
  -1   5  14     5013.68     5526.99    274.04 o
   0   5  14      304.03      314.36     74.75 o
   1   5  14      472.77      526.90     73.60 o
   2   5  14     6276.06     5803.20    239.27 o
   3   5  14     8383.37     7870.17    509.93 o
   4   5  14     1755.15     1879.89    188.17 o
   5   5  14      543.41      515.62    106.00 o
   6   5  14      708.38      840.83    125.74 o
[truncated: 201,394 more chars]
